# Supplementary material for: Uncovering the Molecular Response of Oregano (Origanum vulgare L.) to 12C6+ Heavy-Ion Irradiation Through Transcriptomic and Metabolomic Analyses
Source: Curr Issues Mol Biol. 2025 Dec 21;48(1):7. doi: 10.3390/cimb48010007 (PMC12839708; doi:10.3390/cimb48010007)
Supplement: Supplementary file 1 [file cimb-48-00007-s001.zip]

Archive with 6 entries (6 files):
- caption.pdf
- Figure S1.jpg
- Figure S2.jpg
- Figure S3.jpg
- Figure S4.jpg
- Supplementary table.xlsx
