# Supplementary material for: Uncovering the Molecular Response of Oregano (Origanum vulgare L.) to 12C6+ Heavy-Ion Irradiation Through Transcriptomic and Metabolomic Analyses
Source: Curr Issues Mol Biol. 2025 Dec 21;48(1):7. doi: 10.3390/cimb48010007 (PMC12839708; doi:10.3390/cimb48010007)
Supplement: Supplementary file 1 [file cimb-48-00007-s001.zip › Supplementary table.xlsx]

## Sheet: S1
Supplementary table S1. Volatile metabolites identified in oregano mutants (NZ1, NZ2) and WT.
index	Compounds	RT	m/z	Similarity	NZ5-1	NZ5-2	NZ5-3	CK	NZ2-1	NZ2-2	NZ2-3	NZ1	NZ4-1	NZ4-2	NZ4-3	NZ2	SuperClass	Class	SubClass	CAS	HMDB	C_ID	Pathway	KEGG_B_class	KEGG_A_class
2	Sabinen	17.254999999999999	93	726	5122.96	67486.9	3843.42	25484.4	15742.9	51511.3	9543.03	25599.1	189278	457378	3648.57	216768	Lipids and lipid-like molecules	Prenol lipids	Monoterpenoids	512-85-6	HMDB0035766	-	-	-	-
9	α-Phellandrene	18.588000000000001	93	756	24737.2	41288.3	9426.2	25150.6	29280.6	61017.9	56180.8	48826.4	8388.72	431306	82355.5	174017	--	--	Monoterpenoids	13019-20-0	HMDB0032402	-	-	-	-
10	α-Thujene	18.66	93	779	51634.6	17829.6	38560.3	36008.2	7632.7	53793.3	15941.1	25789	325968	58351.8	170636	184985	--	--	Sesquiterpenoids	490-91-5	HMDB0034732	-	-	-	-
11	trans-β-Ocimene	18.728000000000002	93	327	14198.2	36001.9	4039.44	18079.8	3057.74	17404.9	15901.7	12121.4	280188	84155.4	417472	260605	--	--	Monoterpenoids	-	HMDB0059884	-	-	-	-
12	alpha-Terpinene	19.053999999999998	121	895	271221	80660.6	17961	123281	82499.4	53051.8	43986.9	59846	50275.3	53517.7	62906.7	55566.6	Lipids and lipid-like molecules	Prenol lipids	Monoterpenoids	22658-92-0	HMDB0030070	-	-	-	-
19	p-Cymene	19.445	119	946	1.14155e+06	1.34297e+06	1.05089e+06	1.17847e+06	565343	365422	614135	514967	1.00569e+06	854177	410534	756802	Lipids and lipid-like molecules	Prenol lipids	Monoterpenoids	562-74-3	HMDB0035833	-	-	-	-
24	Pseudolimonene	19.724	93	875	143158	72389.5	119022	111523	1.01099e+06	960990	1.00278e+06	991588	83564.6	104892	130721	106393	--	--	Monoterpenoids	99-84-3	HMDB0036997	-	-	-	-
26	Myrtenol	20.265000000000001	79	677	7450.51	4713.14	1163.01	4442.22	23750.1	17.593	37803.5	20523.7	9788.79	10519.8	6716.75	9008.43	Lipids and lipid-like molecules	Prenol lipids	Monoterpenoids	7492-41-3	HMDB0038245	-	-	-	-
27	γ-Terpinene	20.774999999999999	93	896	1.64731e+06	2.11248e+06	1.88935e+06	1.88304e+06	3.32121e+06	3.31751e+06	3.33638e+06	3.32503e+06	1.47461e+06	1.95225e+06	1.75421e+06	1.72702e+06	--	--	terpenoids	114567-47-4	HMDB0038707	-	-	-	-
30	alpha-Carene	21.38	93	785	600.444	209509	46856.8	85655.3	115754	322411	221560	219909	40111.1	95569.9	97721.8	77800.9	Lipids and lipid-like molecules	Prenol lipids	Monoterpenoids	22327-39-5	HMDB0035824	C11383	ko01120//Microbial metabolism in diverse environments;ko00902//Monoterpenoid biosynthesis	Global and overview maps;Metabolism of terpenoids and polyketides	Metabolism
34	α- Terpinolene	21.911000000000001	121	310	328121	292596	256439	292385	293705	483906	585221	454277	168098	62691.4	72117.3	100969	--	--	Monoterpenoids	3856-25-5	HMDB0061851	-	-	-	-
35	2-Carene	21.995999999999999	93	304	64537.4	73812.2	67649.4	`	13259.2	16076.7	38267.9	22534.6	41021.2	226524	43124.2	103557	Lipids and lipid-like molecules	Prenol lipids	Monoterpenoids	-	HMDB0303895	-	-	-	-
42	Linalool	22.387	71	610	13664	15575.9	32010.4	20416.8	365654	212705	113485	230615	304602	201543	278425	261524	Lipids and lipid-like molecules	Prenol lipids	Monoterpenoids	507-70-0	HMDB0034976	-	-	-	-
43	(+)-4-Carene	22.564	93	769	20282.2	94862.1	89088.7	68077.7	48198.3	107157	80056.3	78470.4	67453.2	56242.4	71144.6	64946.7	--	Prenol lipids	Monoterpenoids	78-70-6	HMDB0036100	-	-	-	-
45	Perillyl alcohol	22.68	68	570	11734.4	245582	12376.7	89897.6	34055.4	12954.8	6646.61	17885.6	2389.12	239120	203.134	80570.9	Lipids and lipid-like molecules	Prenol lipids	Monoterpenoids	111957-74-5	HMDB0035100	-	-	-	-
48	L-Borneol	25.475000000000001	95	930	533661	530385	703834	589293	1.87021e+06	1.81101e+06	1.44111e+06	1.70744e+06	355972	92104.1	285318	244465	Lipids and lipid-like molecules	Prenol lipids	Monoterpenoids	99-87-6	HMDB0005805	C06575	ko01100//Metabolic pathways;ko01120//Microbial metabolism in diverse environments	Global and overview maps	Metabolism
54	Isoborneol	25.655999999999999	95	845	14935.1	35566.4	229821	93440.8	293340	92043	9080.29	131488	456506	250871	121334	276237	Lipids and lipid-like molecules	Prenol lipids	Monoterpenoids	57717-97-2	HMDB0036087	C02452	ko00902//Monoterpenoid biosynthesis;ko01110//Biosynthesis of secondary metabolites	Global and overview maps;Metabolism of terpenoids and polyketides	Metabolism
55	4-Carvomenthenol	25.757999999999999	71	837	1.44716e+06	1.29077e+06	804279	1.18074e+06	1.87774e+06	1.91922e+06	1.88696e+06	1.89464e+06	249387	120456	696016	355287	Lipids and lipid-like molecules	Prenol lipids	Monoterpenoids	2009-00-9	HMDB0036076	-	-	-	-
58	α-Terpineol	26.285	59	874	177971	190734	113793	160832	758887	953781	814728	842465	18573.4	64365.5	108523	63820.8	--	--	Monoterpenoids	-	HMDB0259787	-	-	-	-
67	Thymol methyl ether	27.821999999999999	149	927	3.77388e+06	3.0927e+06	932050	2.59954e+06	3.73842e+06	3.7048e+06	3.75867e+06	3.73397e+06	1.13357e+06	1.13956e+06	3.51508e+06	1.92941e+06	Lipids and lipid-like molecules	Prenol lipids	Monoterpenoids	535-77-3	HMDB0037051	-	-	-	-
77	Carvone	28.506	82	769	87007.2	85468	46554.6	73009.9	2823.15	6921.95	3348.66	4364.59	21515.4	27384.3	22512.2	23804	Lipids and lipid-like molecules	Prenol lipids	Monoterpenoids	--	--	-	-	-	-
78	Ascaridole	28.625	69	663	8026.01	16990.9	14554.1	13190.3	331.821	9982.35	3551.5	4621.89	29758	15335.5	14289.2	19794.2	Organoheterocyclic compounds	Dioxanes	Monoterpenoids	--	--	-	-	-	-
80	Borneol, formate	29.498999999999999	95	759	9884.58	9964.34	14079.3	11309.4	28754.5	40641.4	29114.9	32836.9	11430.5	6868.65	19216.6	12505.2	Lipids and lipid-like molecules	Prenol lipids	Monoterpenoids	--	--	-	-	-	-
93	Carvacrol	30.081	135	881	1.75615e+06	1.74807e+06	1.89985e+06	1.80136e+06	2030.44	2695.18	3496.05	2740.56	1.98222e+06	1.46412e+06	1.86025e+06	1.76886e+06	Lipids and lipid-like molecules	Prenol lipids	Monoterpenoids	--	--	-	-	-	-
96	Verbenone	30.465	107	718	16152	16807	28803	20587.3	2358.88	377.345	842.819	1193.01	18728.3	14448.1	21529.9	18235.4	Lipids and lipid-like molecules	Prenol lipids	Monoterpenoids	--	--	-	-	-	-
101	γ-Elemene	31.227	121	836	60332.2	70407.3	69455.5	66731.7	53570.4	63661.6	66779.4	61337.2	44039.5	35506.8	43913.3	41153.2	--	--	Sesquiterpenoids	--	--	-	-	-	-
102	p-Cymen-7-ol	31.55	135	719	43896.3	32807.9	46909.3	41204.5	4057.91	10014.9	8624.4	7565.75	7338.59	20786.8	26160.4	18095.3	Lipids and lipid-like molecules	Prenol lipids	Monoterpenoids	--	--	-	-	-	-
104	Copaene	32.753999999999998	119	847	105721	122281	128350	118784	201329	205994	210730	206018	89574.2	76260.3	91456	85763.5	Lipids and lipid-like molecules	Prenol lipids	Sesquiterpenoids	--	--	-	-	-	-
107	(Z,E)-α-Farnesene	32.991999999999997	41	763	8006.28	8573.47	9442.93	8674.23	7526.56	8191.46	7699.46	7805.83	32131.1	22178.1	33532	29280.4	--	Prenol lipids	terpenoids	--	--	-	-	-	-
108	β-Bourbonene	33.063000000000002	81	874	128589	133872	142504	134988	151217	143946	160795	151986	72926.5	59718.6	77503	70049.4	--	--	Sesquiterpenoids	--	--	-	-	-	-
111	isoledene	33.726999999999997	161	716	5462.23	4174.03	7250.66	5628.97	129896	138319	132311	133508	15954.7	11583.9	14285.5	13941.4	--	--	terpenoids	--	--	-	-	-	-
112	Caryophyllene	34.271000000000001	41	858	44928.5	48545.5	51027.5	48167.2	5.23888e+06	5.53768e+06	4.40428e+06	5.06028e+06	1.89218e+06	1.43615e+06	1.85567e+06	1.728e+06	Lipids and lipid-like molecules	Prenol lipids	Sesquiterpenoids	--	--	-	-	-	-
113	trans-α-Bergamotene	34.521999999999998	93	910	234470	251373	266404	250749	258973	63303.8	275950	199409	656002	469769	639388	588386	--	--	Monoterpenoids	--	--	-	-	-	-
114	Germacrene D	34.57	161	893	32333.7	449.676	34955.8	22579.7	62271	120628	62542.8	81814.1	445141	13567.8	393654	284121	Lipids and lipid-like molecules	Prenol lipids	Sesquiterpenoids	--	--	-	-	-	-
115	α-Panasinsene	34.76	122	846	47818	53648.7	53604	51690.2	28489.4	30937.2	33855.2	31093.9	30484.5	27248.2	36201.9	31311.5	--	--	terpenoids	--	--	-	-	-	-
118	γ-Muurolene	35.036000000000001	161	823	7156.71	16624.2	17229.8	13670.2	72318.6	241050	123229	145533	404167	353707	46027.5	267967	--	--	terpenoids	--	--	-	-	-	-
121	α-Curcumene	35.648000000000003	132	664	7223.56	1182.19	920.32	3108.69	962.225	360803	13701.5	125156	11731.3	1300.91	10099.1	7710.44	--	--	Sesquiterpenoids	--	--	-	-	-	-
125	α-Muurolene	36.090000000000003	105	739	906.608	226646	316253	181269	208277	24649.1	27796.9	86907.7	119391	246652	89873.5	151972	--	--	terpenoids	--	--	-	-	-	-
130	β-Bisabolene	36.9	69	881	5.18974e+06	4.0345e+06	3.4624e+06	4.22888e+06	7088.28	10508.7	15862.4	11153.1	2.3539e+06	2.00585e+06	2.29045e+06	2.21673e+06	--	--	Sesquiterpenoids	--	--	-	-	-	-
132	Sesquicineole	37.090000000000003	43	720	26669.7	28528.5	35527.9	30242.1	184558	203300	202665	196841	71194.5	7150.28	9758.93	29367.9	Organoheterocyclic compounds	Oxanes	Sesquiterpenoids	--	--	-	-	-	-
135	trans-Calamenene	37.402999999999999	159	874	118522	166445	140081	141683	9661.2	91869	111050	70860	41721.3	195838	397673	211744	--	--	Sesquiterpenoids	--	--	-	-	-	-
136	Humulene	37.968000000000004	93	254	67964.1	90785.3	93888.5	84212.7	49192.5	55486.3	54436	53038.3	22434	12459.3	14793.2	16562.2	Lipids and lipid-like molecules	Prenol lipids	Sesquiterpenoids	--	--	-	-	-	-
137	α-Calacorene	37.997999999999998	157	295	14152.3	17561.1	19475.5	17063	46099.1	51269.9	50527.7	49298.9	17183	13722.2	977.596	10627.6	--	--	Sesquiterpenoids	--	--	-	-	-	-
60	Decanal	26.567	41	749	15915.9	19175.9	15583.5	16891.8	1711.04	2348.5	3538.17	2532.57	18970.8	18684.9	26596.5	21417.4	Organoheterocyclic compounds	Dioxolanes	1,3-dioxolanes	-	HMDB0061923	-	-	-	-
140	2-Methyl-3-heptanone	15.417999999999999	57	861	6.06019e+06	5.75764e+06	5.61952e+06	5.81245e+06	5.84257e+06	5.72806e+06	5.89009e+06	5.82024e+06	5.68371e+06	5.92915e+06	5.70507e+06	5.77265e+06	Organic oxygen compounds	Organooxygen compounds	Carbonyl compounds	--	--	-	-	-	-
46	4,6-Decadiyne	23.931000000000001	91	570	6388.42	2299.97	3151.54	3946.64	2162.16	1264.71	3363.2	2263.36	2139.42	3044.1	2983.44	2722.32	--	--	Hydrocarbon	536-60-7	HMDB0031817	C06576	ko01100//Metabolic pathways;ko01120//Microbial metabolism in diverse environments	Global and overview maps	Metabolism
56	1,5-Decadiyne	25.937999999999999	91	655	20848.2	15969.4	15274.7	17364.1	9146.95	14948.8	12115.2	12070.3	20703.1	19149.6	1937.1	13929.9	--	--	Hydrocarbon	1076-56-8	HMDB0035989	-	-	-	-
106	Patchoulane	32.909999999999997	55	588	5441.09	5463.57	6387.92	5764.19	4817.22	3800.65	6121.88	4913.25	449039	196352	2762.44	216051	--	--	Hydrocarbon	--	--	-	-	-	-
57	Methyl salicylate	26.183	120	715	3075.38	3318.1	2150.67	2848.05	34674.4	54810.1	46507.1	45330.5	43411.8	42727.8	42323.2	42820.9	Benzenoids	Benzene and substituted derivatives	Benzoic acids and derivatives	22104-79-6	HMDB0041498	-	-	-	-
91	(-)-Bornyl acetate	29.960999999999999	43	776	71239.8	60806.4	78576.8	70207.7	351556	399985	276699	342747	105612	34624.7	38635.7	59624	--	ester	ester	--	--	-	-	-	-
116	Aromandendrene	34.880000000000003	91	913	523604	605648	604027	577760	358722	383341	394970	379011	307807	265326	321355	298163	--	--	ester	--	--	-	-	-	-
100	Cyclohexene, 2-ethenyl-1,3,3-trimethyl-	30.972000000000001	135	651	7042.5	5183.34	8028.47	6751.44	19202.1	48176.4	733.586	22704	7161.41	6442.64	7682.72	7095.59	--	--	cycloalkene	--	--	-	-	-	-
72	Thymoquinone	28.288	39	896	1.97145e+06	3.35121e+06	237002	1.85322e+06	4.00677e+06	4.15458e+06	4.01685e+06	4.0594e+06	3.4245e+06	3.94223e+06	2.04856e+06	3.13843e+06	Organic oxygen compounds	Organooxygen compounds	Carbonyl compounds	--	--	-	-	-	-
38	Benzene, (2-methyl-1-propenyl)	22.18	117	368	95148.9	416546	332488	281394	35622.4	508680	400385	314896	39872.2	86660.7	60493.3	62342.1	--	--	Benzene	-	HMDB0304691	C09684	ko00909//Sesquiterpenoid and triterpenoid biosynthesis;ko01062//Biosynthesis of terpenoids and steroids	Chemical structure transformation maps;Metabolism of terpenoids and polyketides	Metabolism
70	Benzene, 1,3-bis(1-methylethyl)-	27.975000000000001	147	635	3909.46	2164.88	2481.1	2851.81	1470.99	7720.38	2071.29	3754.22	3090.09	3630.09	3345.05	3355.08	--	--	Benzene	119-36-8	HMDB0034172	C12305	ko01061//Biosynthesis of phenylpropanoids	Chemical structure transformation maps	Metabolism
20	m-Cymene	19.466000000000001	119	939	431942	608593	59333.5	366623	1.28781e+06	1.75307e+06	24661	1.02185e+06	1.13849e+06	539946	1.49033e+06	1.05626e+06	Benzenoids	Benzene and substituted derivatives	Cumenes	13466-78-9	HMDB0035619	-	-	-	-
39	p-Cymenene	22.2	132	765	125098	50980.7	93865.5	89981.3	1855.54	16620.6	210965	76480.3	37308.5	46643.9	82303.4	55418.6	Benzenoids	Benzene and substituted derivatives	Phenylpropenes	-	HMDB0249350	-	-	-	-
71	1,3-Di-tert-butylbenzene	28.149000000000001	175	827	78306.7	80883.6	82975.5	80722	66902.5	77014.1	75574.6	73163.7	19861.9	24076.8	24224.3	22721	Benzenoids	Benzene and substituted derivatives	Phenylpropanes	1195-32-0	HMDB0029641	-	-	-	-
5	(R)-1-Octen-3-ol	17.597999999999999	57	796	161920	98704	130455	130360	89119.2	93296.7	157296	113237	93288.8	129915	408831	210678	--	Alcohol	Alcohol	5421-12-05	HMDB0032211	-	-	-	-
7	3-Octanol	18.177	59	928	350759	80400.9	88823.7	173328	141100	46486.3	59293.8	82293.2	34515	41035.9	125917	67155.8	Lipids and lipid-like molecules	Fatty Acyls	Fatty alcohols	90131-02-5	HMDB0036908	-	-	-	-
33	trans-2-Nonen-1-ol	21.713999999999999	57	748	28125.3	319303	644.315	116024	40306.6	429603	35001.6	168304	3908.77	2300.71	459171	155127	Lipids and lipid-like molecules	Fatty Acyls	Fatty alcohols	-	HMDB0243562	C09629	ko01100//Metabolic pathways;ko00909//Sesquiterpenoid and triterpenoid biosynthesis;ko01110//Biosynthesis of secondary metabolites	Global and overview maps;Metabolism of terpenoids and polyketides	Metabolism
105	Bicyclo[3.1.1]hept-2-ene-2-ethanol, 6,6-dimethyl-	32.838999999999999	105	669	5902.44	479277	463525	316235	3535.77	1400.49	1178.63	2038.3	246497	440456	469424	385459	--	--	Alcohol	--	--	-	-	-	-

## Sheet: S2
Supplementary table S2. The basic information of transcriptome data.
Sample	Raw Reads	Clean Reads	Clean base (G)	Error Rate(%)	Q20 (%)	Q30 (%)	GC content (%)
WT-1	40728624	42185416	6.04	0.01	98.43	95.39	49.06
WT-2	37206370	37019832	5.52	0.01	98.33	95.02	49.3
WT-3	42400832	40528926	6.29	0.02	98.19	94.7	48.92
NZ1-1	47311948	47107310	7.01	0.01	98.48	95.45	49.37
NZ1-2	39506670	39392080	5.88	0	97.44	95.48	49.33
NZ1-3	40082794	39881328	5.94	0.01	98.48	95.48	49.4
NZ2-1	38426728	38210668	5.67	0.02	97.97	94.11	48.71
NZ2-2	37974374	37868252	5.67	0	97.44	93.08	48.89
NZ2-3	36575686	36375938	5.43	0.01	98.36	95.2	49.31

## Sheet: S3
Supplementary table S3. The DEGs of NZ1 vs WT.
Gene ID	Description	Symbol	WT			NZ1			NZ1/WT				Log2FC	P-value	FDR
			A	B	C	A	B	C	A	B	C	average
Unigene0036827	XP_042008927.1 uncharacterized protein LOC121757445 [Salvia splendens]	TY3B-G	18.972	18.977	18.869	0.209	0.23	0.304	0.0110162	0.0121199	0.0161111	0.0130824	-6.25623	2.10386e-10	4.79348e-14
Unigene0037523	XP_042049752.1 putative late blight resistance protein homolog R1B-19 [Salvia splendens]	--	0.422	0.23	0.204	17.408	17.474	17.524	41.2512	75.9739	85.902	67.709	6.08128	2.35832e-09	1.07465e-12
Unigene0017218	XP_011102248.1 uncharacterized protein LOC105180271 [Sesamum indicum]	--	194.054	193.635	196.285	16.089	15.441	17.159	0.0829099	0.0797428	0.0874188	0.0833572	-3.58455	5.08944e-09	3.47877e-12
Unigene0040297	KAH6832021.1 hypothetical protein C2S53_004101 [Perilla frutescens var. hirtella] [Perilla frutescens]	NPF4.6	100.664	100.658	101.592	4.15	3.903	5.488	0.0412263	0.0387749	0.05402	0.0446737	-4.48443	7.95049e-09	7.24583e-12
Unigene0048045	XP_015633495.1 histone H3-like centromeric protein CSE4 [Oryza sativa Japonica Group]	HTR2	13.136	13.011	15.063	124.718	124.307	125.644	9.49437	9.55399	8.34123	9.12986	3.19059	1.40246e-08	1.5977e-11
Unigene0029740	-	--	86.168	85.727	84.563	2.781	2.092	3.367	0.0322742	0.024403	0.0398165	0.0321646	-4.95838	1.7046e-08	2.33027e-11
Unigene0002357	GER29064.1 hypothetical protein STAS_04893 [Striga asiatica]	BIC1	131.593	131.688	130.645	53.555	51.928	52.277	0.406975	0.394326	0.400145	0.400482	-1.32019	1.97295e-08	3.14665e-11
Unigene0024061	XP_011076104.1 heat shock protein 83 [Sesamum indicum]	HSP83A	1.416	1.613	1.847	27.985	28.195	27.659	19.7634	17.4799	14.9751	17.4061	4.12152	1.98274e-08	3.61402e-11
Unigene0005540	XP_042036491.1 pleiotropic drug resistance protein 1-like [Salvia splendens]	PDR1	274.143	272.921	279.035	18.037	16.973	19.271	0.0657941	0.0621902	0.069063	0.0656824	-3.92835	2.11451e-08	4.33597e-11
Unigene0042539	XP_042005953.1 receptor-like protein EIX2 [Salvia splendens]	--	186.448	189.765	187.478	24.845	23.897	27.083	0.133254	0.125929	0.14446	0.134548	-2.89381	2.94389e-08	6.70744e-11
Unigene0041558	VFQ95756.1 unnamed protein product [Cuscuta campestris]	--	7.132	7.08	6.93	0.107	0.065	0.129	0.0150028	0.00918079	0.0186147	0.0142661	-6.13126	4.15984e-08	1.04257e-10
Unigene0006608	XP_042049599.1 (-)-isopiperitenone reductase-like isoform X2 [Salvia splendens]	MNR1	873.322	888.335	896.486	106.602	98.656	103.694	0.122065	0.111057	0.115667	0.116263	-3.10453	4.21514e-08	1.15247e-10
Unigene0017272	KAH6772412.1 Raffinose synthase family protein [Perilla frutescens var. frutescens] [Perilla frutescens]	RFS6	78.789	76.068	74.142	235.602	237.347	237.624	2.99029	3.1202	3.20499	3.10516	1.63467	4.44151e-08	1.31555e-10
Unigene0021647	KAH6828095.1 enoyl-CoA hydratase/isomerase D [Perilla frutescens var. hirtella] [Perilla frutescens]	MENB	228.092	235.359	232.764	6.325	7.432	6.961	0.02773	0.0315773	0.0299058	0.0297377	-5.07156	4.98674e-08	1.59067e-10
Unigene0000912	KAH6779750.1 hypothetical protein C2S52_010987 [Perilla frutescens var. hirtella] [Perilla frutescens]	--	2.511	2.86	2.536	21.397	21.403	21.824	8.52131	7.48357	8.60568	8.20352	3.03624	4.99186e-08	1.70603e-10
Unigene0039530	XP_042043933.1 pleiotropic drug resistance protein 1-like [Salvia splendens]	PDR1	396.311	392.815	404.002	35.935	32.353	32.889	0.0906737	0.0823619	0.081408	0.0848146	-3.55954	5.05334e-08	1.84218e-10
Unigene0046634	KAH6768777.1 oligopeptide transporter [Perilla frutescens var. frutescens] [Perilla frutescens]	OPT3	454.58	446.086	444.081	108.88	108.194	110.608	0.239518	0.242541	0.249072	0.24371	-2.03676	5.36439e-08	2.0778e-10
Unigene0038083	XP_042065433.1 receptor-like protein 9DC3 [Salvia splendens]	RLP18	40.686	40.79	41.181	7.355	6.591	6.375	0.180775	0.161584	0.154804	0.165721	-2.59317	5.46428e-08	2.24099e-10
Unigene0033676	AJD25177.1 cytochrome P450 CYP75B79 [Salvia miltiorrhiza]	CYP75B2	8.079	7.073	7.043	778.202	804.892	797.565	96.3241	113.798	113.242	107.788	6.75205	6.33009e-08	2.7403e-10
Unigene0037177	KAH6806832.1 hypothetical protein C2S51_027940 [Perilla frutescens var. frutescens] [Perilla frutescens]	PR5K	0.681	1.982	0.878	54.244	53.053	53.964	79.6535	26.7674	61.4624	55.9611	5.80635	6.74553e-08	3.07383e-10
Unigene0015609	KAH6757361.1 hypothetical protein C2S51_038860 [Perilla frutescens var. frutescens] [Perilla frutescens]	CYP87D18	179.537	179.743	183.224	26.724	30.396	28.108	0.14885	0.169108	0.153408	0.157122	-2.67004	7.37672e-08	3.52953e-10
Unigene0037240	GER54859.1 hypothetical protein STAS_32492 [Striga asiatica]	At3g47200	24.252	23.604	23.465	0.147	0	0.268	0.00606136	0	0.0114213	0.00582754	-7.4229	8.07083e-08	4.04553e-10
Unigene0017390	KAH6769706.1 protein arginine methyltransferase 4A [Perilla frutescens var. hirtella] [Perilla frutescens]	PRMT13	2.005	1.642	1.698	14.885	14.647	14.591	7.42394	8.92022	8.59305	8.3124	3.05527	9.33915e-08	4.89406e-10
Unigene0044620	KAH6765508.1 hypothetical protein C2S52_016491 [Perilla frutescens var. hirtella] [Perilla frutescens]	CYP71AU50	29.135	29.169	28.795	2.718	1.804	2.538	0.0932899	0.0618465	0.0881403	0.0810922	-3.62429	1.01016e-07	5.52376e-10
Unigene0013816	KAH6760329.1 hypothetical protein C2S51_017278 [Perilla frutescens var. frutescens] [Perilla frutescens]	At1g50180	31.973	32.775	32.175	8.905	9.254	9.217	0.278516	0.282349	0.286465	0.282443	-1.82397	1.02436e-07	5.83481e-10
Unigene0004463	QCZ35205.1 laccase 38 [Salvia miltiorrhiza]	LAC7	154.988	159.367	159.145	10.25	9.933	7.112	0.0661342	0.0623278	0.0446888	0.0577169	-4.11486	1.11927e-07	6.63043e-10
Unigene0037990	XP_041989787.1 wall-associated receptor kinase-like 1 isoform X1 [Salvia splendens]	WAKL8	278.879	270.218	268.872	6.194	5.831	5.814	0.0222103	0.0215789	0.0216237	0.0218043	-5.51924	1.14862e-07	7.06603e-10
Unigene0034589	KAH6837650.1 YELLOW STRIPE like 7 [Perilla frutescens var. hirtella] [Perilla frutescens]	YSL7	281.974	273.889	279.026	51.325	55.449	54.236	0.18202	0.202451	0.194376	0.192949	-2.37371	1.17948e-07	7.52462e-10
Unigene0021983	KAH6803498.1 sterol methyltransferase 1 [Perilla frutescens var. frutescens] [Perilla frutescens]	SMT1	227.536	223.319	224.577	99.566	99.724	97.14	0.437584	0.446554	0.432547	0.438895	-1.18805	1.20363e-07	7.95289e-10
Unigene0001221	KAH6757742.1 hypothetical protein C2S51_038650 [Perilla frutescens var. frutescens] [Perilla frutescens]	KIN10C	2.307	2.518	2.937	20.892	21.091	20.692	9.05592	8.37609	7.04528	8.1591	3.02841	1.207e-07	8.25019e-10
Unigene0035493	-	--	0.385	0.28	0.248	12.042	11.587	11.878	31.2779	41.3821	47.8952	40.1851	5.32859	1.2775e-07	9.02313e-10
Unigene0036616	-	--	53.335	54.825	55.307	0.624	0.762	1.51	0.0116996	0.0138988	0.0273021	0.0176335	-5.82554	1.33816e-07	9.75646e-10
Unigene0031655	-	--	24.543	25.437	25.186	158.342	153.023	154.648	6.45162	6.01576	6.14024	6.20254	2.63286	1.35014e-07	1.01514e-09
Unigene0018596	XP_042049751.1 universal stress protein A-like protein [Salvia splendens]	--	375.102	376.173	382.751	114.763	112.654	107.237	0.305951	0.299474	0.280174	0.2952	-1.76024	1.37207e-07	1.06289e-09
Unigene0018207	KAH6770530.1 Pectate lyase family protein [Perilla frutescens var. hirtella] [Perilla frutescens]	At1g67750	423.179	420.513	424.659	173.198	171.919	164.027	0.409278	0.408832	0.386256	0.401455	-1.31669	1.37364e-07	1.09541e-09
Unigene0018528	KAH6832917.1 Amidase family protein [Perilla frutescens var. hirtella] [Perilla frutescens]	At4g34880	628.039	642.642	640.194	159.196	171.568	162.74	0.253481	0.266973	0.254204	0.258219	-1.95333	1.38405e-07	1.13524e-09
Unigene0043237	KAH6773148.1 hypothetical protein C2S51_011552 [Perilla frutescens var. frutescens] [Perilla frutescens]	SCPL18	34.432	35.093	35.339	12.729	12.867	12.874	0.369685	0.366654	0.3643	0.36688	-1.44662	1.42672e-07	1.20275e-09
Unigene0033782	XP_042042545.1 NAC domain-containing protein 6-like [Salvia splendens]	NAC6	73.433	74.87	73.077	15.925	17.244	17.35	0.216864	0.230319	0.237421	0.228201	-2.13162	1.4843e-07	1.28511e-09
Unigene0046437	KAH6833949.1 ATP-dependent Clp protease [Perilla frutescens var. hirtella] [Perilla frutescens]	CLPX1	252.008	257.11	255.502	101.734	99.491	97.407	0.403694	0.386959	0.381238	0.39063	-1.35613	1.50952e-07	1.34133e-09
Unigene0032966	KAH6755008.1 hypothetical protein C2S53_018944 [Perilla frutescens var. hirtella] [Perilla frutescens]	--	5.497	5.685	5.506	0	0.102	0	0	0.017942	0	0.00598065	-7.38548	1.54286e-07	1.40611e-09
Unigene0035193	XP_042009148.1 receptor-like protein EIX2 [Salvia splendens]	--	22.804	22.574	23.404	2.166	2.158	2.428	0.0949833	0.0955967	0.103743	0.0981077	-3.34949	1.56475e-07	1.46171e-09
Unigene0047991	KAG6431150.1 hypothetical protein SASPL_109225 [Salvia splendens]	IN26	74.738	75.857	74.398	26.207	27.662	27.094	0.350652	0.36466	0.364176	0.359829	-1.47462	1.57369e-07	1.50592e-09
Unigene0005208	KAH6786854.1 hypothetical protein C2S52_006406 [Perilla frutescens var. hirtella] [Perilla frutescens]	At1g59780	0.451	0.098	0.872	60.683	62.79	63.121	134.552	640.714	72.3865	282.551	8.14237	1.65438e-07	1.62083e-09
Unigene0027939	KAH6830725.1 hypothetical protein C2S53_010067 [Perilla frutescens var. hirtella] [Perilla frutescens]	BGLU13	0.556	0.683	0.538	97.48	93.258	95.119	175.324	136.542	176.801	162.889	7.34774	1.66481e-07	1.66898e-09
Unigene0040237	KAH6769630.1 hypothetical protein C2S52_014433 [Perilla frutescens var. hirtella] [Perilla frutescens]	BETV1L	1521.51	1560.57	1586.28	98.866	99.41	89.611	0.064979	0.0637013	0.0564915	0.0617239	-4.01803	1.75308e-07	1.79742e-09
Unigene0034040	KAG6412604.1 hypothetical protein SASPL_125287 [Salvia splendens]	--	2.681	2.754	2.746	75.228	77.229	78.626	28.0597	28.0425	28.6329	28.245	4.81993	1.86114e-07	1.95061e-09
Unigene0017010	ABI54188.1 hypothetical protein [Catharanthus roseus]	iaaM	10.533	9.855	10.303	243.621	244.904	235.128	23.1293	24.8507	22.8213	23.6005	4.56074	1.87909e-07	2.01224e-09
Unigene0015307	KAH6836922.1 Rossmann-fold superfamily protein [Perilla frutescens var. hirtella] [Perilla frutescens]	PAR	13.481	15.611	16.446	250.802	259.172	249.347	18.6041	16.6019	15.1616	16.7892	4.06946	1.9272e-07	2.10767e-09
Unigene0004147	KAG6426158.1 hypothetical protein SASPL_110376 [Salvia splendens]	ALA9	79.692	79.912	81.583	32.849	32.636	33.441	0.412199	0.408399	0.409902	0.410167	-1.28572	2.03581e-07	2.27283e-09
Unigene0044994	XP_042064062.1 lysM domain-containing GPI-anchored protein 1-like [Salvia splendens]	LYM1	6.271	7.134	6.238	46.97	48.041	46.454	7.49003	6.73409	7.44694	7.22369	2.85274	2.04315e-07	2.32758e-09
Unigene0048131	XP_022863954.1 dirigent protein 22-like [Olea europaea var. sylvestris] [Olea europaea]	DIR23	240.8	249.127	241.408	20.337	22.192	17.091	0.084456	0.0890791	0.0707972	0.0814441	-3.61805	2.10895e-07	2.4506e-09
Unigene0043163	KZV19421.1 hypothetical protein F511_08762 [Dorcoceras hygrometricum]	TY3B-G	15.561	15.509	15.431	6.686	7.085	6.853	0.429664	0.456832	0.444106	0.443534	-1.17288	2.37458e-07	2.81335e-09
Unigene0041991	KAH6779779.1 2-oxoglutarate and oxygenase superfamily protein [Perilla frutescens var. hirtella] [Perilla frutescens]	DMR6	516.138	518.007	508.252	136.723	121.059	129.976	0.264896	0.233701	0.255731	0.251443	-1.9917	2.37853e-07	2.87222e-09
Unigene0000429	-	--	151.209	157.748	156.971	1.711	2.928	4.142	0.0113155	0.0185612	0.026387	0.0187546	-5.73661	2.50306e-07	3.07964e-09
Unigene0012204	KAG8366965.1 hypothetical protein BUALT_Bualt16G0023100 [Buddleja alternifolia]	--	839.604	878.993	868.445	62.123	56.563	59.62	0.0739908	0.0643498	0.0686514	0.0689973	-3.85732	2.87301e-07	3.60027e-09
Unigene0009866	XP_042032367.1 wall-associated receptor kinase 2-like [Salvia splendens]	WAK5	5.409	5.256	5.291	0.723	0.568	0.563	0.133666	0.108067	0.106407	0.116047	-3.10722	2.94674e-07	3.7598e-09
Unigene0018370	KAH6786607.1 aldehyde dehydrogenase 2C4 [Perilla frutescens var. hirtella] [Perilla frutescens]	ALDH2C4	144.939	140.953	142.634	43.148	40.131	40.006	0.297698	0.284712	0.28048	0.28763	-1.79771	3.19252e-07	4.14613e-09
Unigene0036786	KAH6755813.1 SNF2 domain-containing protein / helicase domain-containing protein / HNH endonuclease domain-containing protein [Perilla frutescens var. hirtella] [Perilla frutescens]	ZRANB3	2.611	2.765	2.677	5.757	5.713	5.739	2.2049	2.06618	2.14382	2.1383	1.09647	3.20028e-07	4.22912e-09
Unigene0039771	KAH6781370.1 hypothetical protein C2S51_006663 [Perilla frutescens var. frutescens] [Perilla frutescens]	LRK10	10.226	11.835	10.391	69.572	69.225	67.247	6.80344	5.84918	6.47166	6.37476	2.67237	3.29744e-07	4.43266e-09
Unigene0004201	KAH6758248.1 hypothetical protein C2S51_018483 [Perilla frutescens var. frutescens] [Perilla frutescens]	--	0.058	0.127	0.226	15.193	14.612	14.468	261.948	115.055	64.0177	147.007	7.19974	3.47477e-07	4.7502e-09
Unigene0032601	KAH6821627.1 heat-shock protein 70T-2 [Perilla frutescens var. hirtella] [Perilla frutescens]	HSP70-8	4.631	3.791	4.942	28.527	28.074	28.443	6.16001	7.40543	5.75536	6.44027	2.68712	3.47652e-07	4.8318e-09
Unigene0044786	KAG8381082.1 hypothetical protein BUALT_Bualt06G0085300 [Buddleja alternifolia]	UBICEP52-7	86.451	89.565	92.373	214.866	213.61	211.74	2.48541	2.38497	2.29223	2.38754	1.25552	3.56949e-07	5.04234e-09
Unigene0037761	KAH6789376.1 SEC14-like 12 [Perilla frutescens var. frutescens] [Perilla frutescens]	SFH12	1.706	1.222	1.858	20.622	21.36	21.318	12.0879	17.4795	11.4736	13.6804	3.77403	3.66005e-07	5.25365e-09
Unigene0019087	KAH6796025.1 hypothetical protein C2S51_037011 [Perilla frutescens var. frutescens] [Perilla frutescens]	TPRP-F1	0.595	0.13	0.576	53.871	55.369	56.827	90.5395	425.915	98.658	205.038	7.67974	3.71586e-07	5.41843e-09
Unigene0040631	XP_042034601.1 LEAF RUST 10 DISEASE-RESISTANCE LOCUS RECEPTOR-LIKE PROTEIN KINASE-like 1.1 isoform X2 [Salvia splendens]	LRK10L-1.1	53.312	54.014	52.251	16.197	17.119	16.643	0.303815	0.316936	0.31852	0.313091	-1.67535	3.73656e-07	5.53375e-09
Unigene0041661	XP_042027589.1 putative receptor-like protein kinase At4g00960 [Salvia splendens]	CRK26	13.428	13.995	13.757	1.637	1.42	1.278	0.121909	0.101465	0.0928982	0.105424	-3.24572	3.78499e-07	5.69172e-09
Unigene0048623	KAG6419741.1 hypothetical protein SASPL_116253 [Salvia splendens]	GCP2	39.83	38.257	39.694	4.245	3.375	3.989	0.106578	0.0882191	0.100494	0.0984303	-3.34475	3.90606e-07	5.96277e-09
Unigene0043890	AKA27924.1 WRKY protein [Salvia miltiorrhiza]	WRKY40	28.067	28.373	29.029	3.244	2.644	3.636	0.115581	0.0931872	0.125254	0.111341	-3.16695	3.90983e-07	6.05761e-09
Unigene0033925	KAH6837555.1 hypothetical protein C2S53_009862 [Perilla frutescens var. hirtella] [Perilla frutescens]	WAK2	83.147	85.363	83.026	17.946	18.476	20.295	0.215835	0.21644	0.244442	0.225572	-2.14834	3.95038e-07	6.21045e-09
Unigene0008989	KAH6764281.1 hypothetical protein C2S51_015530 [Perilla frutescens var. frutescens] [Perilla frutescens]	--	80.088	81.788	78.417	20.341	20.259	20.396	0.253983	0.247701	0.260097	0.253927	-1.97751	4.22398e-07	6.73681e-09
Unigene0041850	KAH6791240.1 Malectin/receptor-like protein kinase family protein [Perilla frutescens var. frutescens] [Perilla frutescens]	FER	184.135	184.345	181.401	72.595	77.747	75.465	0.394249	0.421747	0.416012	0.410669	-1.28395	4.28355e-07	6.92942e-09
Unigene0012288	KAH6818155.1 hypothetical protein C2S51_001758 [Perilla frutescens var. frutescens] [Perilla frutescens]	SBTM4	269.556	267.052	259.64	67.978	63.583	67.028	0.252185	0.238092	0.258157	0.249478	-2.00301	4.30912e-07	7.06897e-09
Unigene0045775	XP_042032068.1 glucan endo-1,3-beta-glucosidase, acidic-like [Salvia splendens]	BG1	493.847	516.365	508.59	58.766	69.532	63.808	0.118996	0.134657	0.125461	0.126371	-2.98426	4.44445e-07	7.39223e-09
Unigene0043935	KAH6766832.1 hypothetical protein C2S52_017815 [Perilla frutescens var. hirtella] [Perilla frutescens]	MEBL	18.817	17.732	18.599	41.409	41.564	42.057	2.20062	2.34401	2.26125	2.26863	1.18182	4.45368e-07	7.50905e-09
Unigene0010094	KAH6830123.1 hypothetical protein C2S53_017964 [Perilla frutescens var. hirtella] [Perilla frutescens]	1e20	5.055	6.549	5.536	41.564	40.546	40.323	8.22235	6.19117	7.28378	7.23244	2.85448	4.55604e-07	7.78544e-09
Unigene0030277	KAH6790850.1 calcineurin B-like protein 10 [Perilla frutescens var. frutescens] [Perilla frutescens]	CBL9	0.143	0.156	0.138	3.846	3.64	3.754	26.8951	23.3333	27.2029	25.8104	4.68988	4.56116e-07	7.89812e-09
Unigene0019853	AMZ03398.1 cytochrome P450 CYP71AT87 [Plectranthus barbatus]	CYP71AZ1	12.173	13.681	11.081	86.066	87.621	89.563	7.07024	6.40458	8.08257	7.1858	2.84515	4.683e-07	8.21579e-09
Unigene0034227	KAG6388739.1 hypothetical protein SASPL_150171 [Salvia splendens]	At3g47110	5.327	5.192	5.338	105.149	99.749	103.922	19.7389	19.2121	19.4683	19.4731	4.28341	4.70613e-07	8.3636e-09
Unigene0005781	KAH6809133.1 hypothetical protein C2S51_026916 [Perilla frutescens var. frutescens] [Perilla frutescens]	CYP71AZ3	1.301	0.947	1.175	29.555	31.155	30.757	22.7171	32.8986	26.1762	27.264	4.76892	4.72859e-07	8.51124e-09
Unigene0010374	KAH6766868.1 2-oxoglutarate and oxygenase superfamily protein [Perilla frutescens var. hirtella] [Perilla frutescens]	F3H-2	25.398	26.28	26.724	1.885	1.574	2.004	0.0742184	0.0598935	0.0749888	0.0697002	-3.84269	4.85356e-07	8.84678e-09
Unigene0029508	XP_011084752.1 S-norcoclaurine synthase 2-like [Sesamum indicum]	NBS	165.163	158.847	165.995	15.258	11.224	13.931	0.0923815	0.0706592	0.0839242	0.0823216	-3.60258	5.01935e-07	9.26332e-09
Unigene0001454	KAH6830413.1 GAST1-like protein 4 [Perilla frutescens var. hirtella] [Perilla frutescens]	GASA4	29.044	27.424	29.308	105.137	103.36	107.404	3.61992	3.76896	3.66466	3.68452	1.88148	5.09512e-07	9.51925e-09
Unigene0024854	KAH6834544.1 ADR1-like 1 [Perilla frutescens var. hirtella] [Perilla frutescens]	At4g33300	238.615	233.85	241.703	103.234	102.375	101.573	0.432638	0.437781	0.420239	0.430219	-1.21686	5.24587e-07	9.92041e-09
Unigene0022593	XP_042049599.1 (-)-isopiperitenone reductase-like isoform X2 [Salvia splendens]	MNR1	26.016	26.042	27.259	1.667	1.911	1.513	0.064076	0.0733815	0.0555046	0.0643207	-3.95857	5.26863e-07	1.00835e-08
Unigene0005083	KAH6836004.1 Sec14p-like phosphatidylinositol transfer family protein [Perilla frutescens var. hirtella] [Perilla frutescens]	PATL3	10.003	9.761	10.412	25.42	25.925	26.069	2.54124	2.65598	2.50375	2.56699	1.36008	5.45173e-07	1.05582e-08
Unigene0009167	KAH6835891.1 Glucose-methanol-choline oxidoreductase family protein [Perilla frutescens var. hirtella] [Perilla frutescens]	HTH	0.3	0.245	0.145	9.634	9.311	9.85	32.1133	38.0041	67.931	46.0161	5.52407	5.49472e-07	1.07666e-08
Unigene0047990	XP_042024461.1 probable leucine-rich repeat receptor-like serine/threonine-protein kinase At3g14840 [Salvia splendens]	LRR-RLK	21.112	23.397	22.727	63.792	64.721	64.381	3.0216	2.76621	2.8328	2.87354	1.52283	5.53792e-07	1.09774e-08
Unigene0037649	KAH6812436.1 hypothetical protein C2S51_026198 [Perilla frutescens var. frutescens] [Perilla frutescens]	LRK10	177.01	172.461	177.926	56.93	60.339	56.635	0.32162	0.34987	0.318306	0.329932	-1.59976	5.65851e-07	1.13454e-08
Unigene0032162	XP_042028002.1 probable linoleate 9S-lipoxygenase 5 [Salvia splendens]	LOX1.5	18.978	18.639	19.742	43.771	43.609	44.581	2.30641	2.33966	2.25818	2.30142	1.20252	6.06391e-07	1.22964e-08
Unigene0005751	AKA27905.1 WRKY protein [Salvia miltiorrhiza]	WRKY24	116.637	121.486	119.572	32.728	33.959	34.749	0.280597	0.27953	0.290612	0.28358	-1.81817	6.12694e-07	1.25638e-08
Unigene0021380	KAH6825472.1 phospholipase A 2A [Perilla frutescens var. hirtella] [Perilla frutescens]	PLP2	1.241	1.298	1.751	11.637	11.755	11.966	9.37712	9.05624	6.83381	8.42239	3.07423	6.48287e-07	1.34413e-08
Unigene0025658	KAH6805225.1 DC1 domain-containing protein [Perilla frutescens var. frutescens] [Perilla frutescens]	At1g60420	29.043	31.095	28.747	407.059	388.302	386.239	14.0157	12.4876	13.4358	13.313	3.73477	6.70788e-07	1.40607e-08
Unigene0006468	XP_002456503.2 LOW QUALITY PROTEIN: tubulin beta-4 chain [Sorghum bicolor]	TUBB6	36.846	38.54	43.313	173.861	179.371	177.491	4.71859	4.65415	4.09787	4.4902	2.16678	6.81357e-07	1.44375e-08
Unigene0013869	XP_019161862.1 PREDICTED: uncharacterized protein LOC109158407 [Ipomoea nil]	--	10.158	9.998	10.272	0.941	0.398	0.657	0.0926363	0.039808	0.0639603	0.0654682	-3.93306	7.08629e-07	1.51768e-08
Unigene0007018	AYC12045.1 tyrosine aminotransferase [Satureja khuzistanica]	At5g53970	269.747	269.984	278.707	560.059	558.223	572.628	2.07624	2.06762	2.05459	2.06615	1.04694	7.12646e-07	1.54252e-08
Unigene0037867	XP_042034127.1 cation/H(+) antiporter 18-like [Salvia splendens]	CHX18	18.304	17.999	18.915	2.208	1.928	2.4	0.120629	0.107117	0.126883	0.11821	-3.08058	7.1966e-07	1.5741e-08
Unigene0002328	XP_042042760.1 beta-glucosidase 12-like [Salvia splendens]	GLU	1838.21	1856.35	1821.59	4619.95	4713.61	4802.57	2.51329	2.53918	2.63647	2.56298	1.35782	7.28749e-07	1.61059e-08
Unigene0028643	-	--	31.419	30.613	30.91	9.804	9.633	10.648	0.31204	0.31467	0.344484	0.323732	-1.62713	7.34892e-07	1.64091e-08
Unigene0026757	KAH6831928.1 multidrug resistance-associated protein 4 [Perilla frutescens var. hirtella] [Perilla frutescens]	ABCC4	102.912	98.286	101.246	26.189	26.506	27.259	0.25448	0.269682	0.269235	0.264466	-1.91885	7.37444e-07	1.66341e-08
Unigene0001230	KAG6388739.1 hypothetical protein SASPL_150171 [Salvia splendens]	EFR	8.309	4.691	7.208	83.536	80.364	81.834	10.0537	17.1315	11.3532	12.8461	3.68326	7.3961e-07	1.68514e-08
Unigene0046108	KAH6800589.1 Nucleotide-diphospho-sugar transferases superfamily protein [Perilla frutescens var. hirtella] [Perilla frutescens]	CDI	21.063	21.598	21.82	48.902	49.615	48.008	2.3217	2.2972	2.20018	2.27303	1.18462	7.60508e-07	1.75009e-08
Unigene0030327	XP_042025342.1 interactor of constitutive active ROPs 1-like isoform X1 [Salvia splendens]	ICR4	9.3	8.583	9.244	39.601	38.804	40.646	4.25817	4.52103	4.39701	4.39207	2.1349	7.73276e-07	1.79709e-08
Unigene0030120	KAG8370894.1 hypothetical protein BUALT_Bualt13G0030900 [Buddleja alternifolia]	fadD26	10.001	9.475	9.473	0.292	0.334	0.243	0.0291971	0.0352507	0.0256519	0.0300332	-5.0573	7.76283e-07	1.82176e-08
Unigene0026722	XP_041993112.1 oligopeptide transporter 1-like [Salvia splendens]	OPT5	0.737	1.114	0.548	34.872	36.13	37.146	47.3161	32.4327	67.7847	49.1778	5.61994	8.21118e-07	1.94569e-08
Unigene0016256	XP_042011845.1 L-ascorbate oxidase [Salvia splendens]	AAO	78.634	75.243	74.302	5.452	6.221	6.512	0.0693339	0.0826788	0.0876423	0.079885	-3.64593	8.3541e-07	1.99859e-08
Unigene0034037	KAH6804776.1 hypothetical protein C2S51_033023 [Perilla frutescens var. frutescens] [Perilla frutescens]	LRK10	161.684	151.778	156.438	8.438	8.757	8.374	0.0521882	0.0576961	0.0535292	0.0544712	-4.19836	8.36486e-07	2.02022e-08
Unigene0043740	-	--	6.214	6.577	6.377	0.164	0.2	0	0.026392	0.030409	0	0.0189337	-5.7229	8.50143e-07	2.07258e-08
Unigene0004082	KAG6426361.1 hypothetical protein SASPL_110583 [Salvia splendens]	ILL6	9.741	9.682	9.654	21.815	22.128	21.327	2.2395	2.28548	2.20914	2.24471	1.16653	8.53835e-07	2.10103e-08
Unigene0048122	KAH6787459.1 hypothetical protein C2S52_007011 [Perilla frutescens var. hirtella] [Perilla frutescens]	--	56.085	53.611	53.399	4.501	4.892	3.364	0.0802532	0.0912499	0.0629974	0.0781669	-3.6773	8.62552e-07	2.14213e-08
Unigene0033669	XP_042030454.1 metal transporter Nramp3-like [Salvia splendens]	NRAMP4	63.952	64.26	64.511	22.898	22.787	25.173	0.35805	0.354606	0.390213	0.367623	-1.4437	8.74098e-07	2.19072e-08
Unigene0034804	GFP94952.1 putative late blight resistance protein homolog r1b-8 [Phtheirospermum japonicum]	--	10.027	10.026	10.599	0.024	0.179	0	0.00239354	0.0178536	0	0.00674904	-7.2111	8.82751e-07	2.23252e-08
Unigene0036162	KAH6756351.1 voltage dependent anion channel 1 [Perilla frutescens var. hirtella] [Perilla frutescens]	POR1	35.462	38.022	37.153	141.499	136.21	142.154	3.99016	3.5824	3.82618	3.79958	1.92584	8.93677e-07	2.28052e-08
Unigene0032050	KAH6805534.1 Leucine-rich repeat protein kinase family protein [Perilla frutescens var. frutescens] [Perilla frutescens]	IRK	13.722	14.149	13.719	45.75	46.806	47.945	3.33406	3.30808	3.49479	3.37898	1.75659	9.02311e-07	2.32311e-08
Unigene0041964	XP_042012610.1 cytochrome P450 81Q32-like [Salvia splendens]	CYP81Q32	191.693	192.206	183.745	31.098	28.883	25.607	0.162228	0.150271	0.139362	0.15062	-2.73101	9.05794e-07	2.35271e-08
Unigene0005109	XP_042007097.1 DNA topoisomerase 2-like isoform X1 [Salvia splendens]	TOP2	4.321	3.379	3.47	42.267	43.535	44.783	9.78176	12.884	12.9058	11.8572	3.56769	9.09035e-07	2.38184e-08
Unigene0047444	XP_042000643.1 extra-large guanine nucleotide-binding protein 1-like [Salvia splendens]	XLG1	14.407	14.845	14.461	4.368	4.864	4.627	0.303186	0.327652	0.319964	0.316934	-1.65775	9.53354e-07	2.51969e-08
Unigene0012392	XP_042066940.1 fatty acyl-CoA reductase 3-like [Salvia splendens]	FAR3	0.064	0.07	0.124	2.682	2.732	2.57	41.9062	39.0286	20.7258	33.8869	5.08265	9.60938e-07	2.56163e-08
Unigene0038045	KAH6758381.1 hypothetical protein C2S51_018616 [Perilla frutescens var. frutescens] [Perilla frutescens]	CYP71AZ3	247.893	237.702	233.803	29.804	30.431	28.645	0.120229	0.128022	0.122518	0.12359	-3.01637	9.84515e-07	2.64691e-08
Unigene0036079	-	--	15.199	15.676	15.409	2.282	2.612	1.822	0.150141	0.166624	0.118243	0.145003	-2.78585	1.01165e-06	2.74292e-08
Unigene0000308	XP_042034656.1 wall-associated receptor kinase-like 1 [Salvia splendens]	WAKL2	0.41	0.298	0.528	6.051	5.947	5.745	14.7585	19.9564	10.8807	15.1985	3.92586	1.01657e-06	2.77942e-08
Unigene0002744	KAH6827875.1 electron carrier/ protein disulfide oxidoreductase [Perilla frutescens var. hirtella] [Perilla frutescens]	At5g39865	63.836	65.949	63.183	22.501	22.607	21.985	0.352481	0.342795	0.347958	0.347745	-1.5239	1.03918e-06	2.86491e-08
Unigene0030812	XP_041998117.1 MLO-like protein 6 [Salvia splendens]	MLO6	33.719	35.003	33.521	3.275	2.669	1.739	0.0971262	0.0762506	0.0518779	0.0750849	-3.73533	1.04555e-06	2.9063e-08
Unigene0036287	KAH6781026.1 Auxin-responsive family protein [Perilla frutescens var. hirtella] [Perilla frutescens]	At4g17280	57.682	61.05	58.598	8.109	7.785	8.763	0.140581	0.127518	0.149544	0.139215	-2.84462	1.06671e-06	2.98941e-08
Unigene0012021	XP_042051774.1 chitinase 6-like [Salvia splendens]	Cht5	212.753	220.6	205.713	0.988	2.869	2.392	0.00464388	0.0130054	0.0116279	0.00975906	-6.67904	1.06872e-06	3.0194e-08
Unigene0027207	KAH6810042.1 aluminum-activated malate transporter 9 [Perilla frutescens var. frutescens] [Perilla frutescens]	ALMT9	12.716	14.117	15.309	88.714	92.033	87.479	6.97656	6.5193	5.71422	6.40336	2.67883	1.07772e-06	3.06939e-08
Unigene0035471	CCA65979.1 hypothetical protein [Beta vulgaris subsp. vulgaris] [Beta vulgaris]	--	0.186	0.203	0.269	23.619	24.605	22.932	126.984	121.207	85.2491	111.147	6.79632	1.09615e-06	3.14683e-08
Unigene0037863	XP_042001111.1 glucan endo-1,3-beta-glucosidase-like [Salvia splendens]	VIT_06s0061g00120	345.824	355.051	366.642	63.823	63.912	65.649	0.184553	0.180008	0.179055	0.181205	-2.4643	1.11331e-06	3.22148e-08
Unigene0019811	XP_042054321.1 monodehydroascorbate reductase-like [Salvia splendens]	AFRR	210.064	212.572	214.111	100.14	96.717	92.893	0.476712	0.454985	0.433854	0.455184	-1.13548	1.11362e-06	3.24773e-08
Unigene0039215	XP_041996564.1 ferritin-3, chloroplastic-like [Salvia splendens]	FER2	16.241	14.879	18.801	152.856	158.53	162.157	9.41174	10.6546	8.62491	9.56375	3.25758	1.12516e-06	3.30703e-08
Unigene0043334	XP_042002854.1 amidophosphoribosyltransferase, chloroplastic-like [Salvia splendens]	ASE2	103.197	103.632	103.609	52.227	48.884	48.914	0.50609	0.471708	0.472102	0.4833	-1.04901	1.14471e-06	3.39058e-08
Unigene0000382	XP_042067565.1 pathogen-related protein-like [Salvia splendens]	--	221.866	231.785	230.557	78.919	78.164	78.086	0.355706	0.337226	0.338684	0.343872	-1.54006	1.14855e-06	3.42812e-08
Unigene0043250	XP_011102248.1 uncharacterized protein LOC105180271 [Sesamum indicum]	AtMg01250	131.736	128.489	131.21	57.071	57.63	60.691	0.433223	0.448521	0.462549	0.448097	-1.15812	1.15463e-06	3.47256e-08
Unigene0001672	KAH6829361.1 hypothetical protein C2S53_013509 [Perilla frutescens var. hirtella] [Perilla frutescens]	DLEC2	0.13	0.283	0.376	89.751	95.409	95.834	690.392	337.134	254.878	427.468	8.73967	1.16477e-06	3.52961e-08
Unigene0019213	KAH6765418.1 cytochrome P450 [Perilla frutescens var. hirtella] [Perilla frutescens]	CYP82A3	133.12	140.25	135.828	9.802	11.656	15.199	0.0736328	0.0831087	0.111899	0.0895468	-3.48121	1.17168e-06	3.57724e-08
Unigene0015367	KAG8378351.1 hypothetical protein BUALT_Bualt08G0128300 [Buddleja alternifolia]	--	47.437	45.914	47.255	8.123	9.931	10.079	0.171238	0.216296	0.21329	0.200274	-2.31995	1.18652e-06	3.64959e-08
Unigene0032901	KAH6833211.1 hypothetical protein C2S53_008154 [Perilla frutescens var. hirtella] [Perilla frutescens]	--	1.551	1.451	0.857	19.683	19.945	20.798	12.6905	13.7457	24.2684	16.9015	4.07908	1.21482e-06	3.7643e-08
Unigene0004297	KAH6825425.1 cycloartenol synthase 1 [Perilla frutescens var. hirtella] [Perilla frutescens]	OSCPNX1	71.932	70.888	72.236	27.166	27.514	24.746	0.377662	0.388133	0.342572	0.369456	-1.43653	1.2235e-06	3.81907e-08
Unigene0044789	KAG6419915.1 hypothetical protein SASPL_116428 [Salvia splendens]	--	4.767	4.803	2.927	85.795	91.645	89.586	17.9977	19.0808	30.6068	22.5617	4.49581	1.27156e-06	3.99808e-08
Unigene0010606	XP_042049222.1 putative methylesterase 11, chloroplastic [Salvia splendens]	MES11	44.42	43.19	44.612	20.355	20.962	21.089	0.45824	0.485344	0.47272	0.472101	-1.08283	1.27184e-06	4.02792e-08
Unigene0013393	KYP40337.1 Retrovirus-related Pol polyprotein from transposon TNT 1-94 [Cajanus cajan]	CRK29	35.718	35.665	37.642	3.739	2.997	3.885	0.104681	0.084032	0.103209	0.0973074	-3.36131	1.28418e-06	4.09628e-08
Unigene0007495	XP_042024621.1 beta-amylase 3, chloroplastic-like [Salvia splendens]	BAM3	249.38	238.416	242.559	94.551	94.612	93.203	0.379144	0.396836	0.384249	0.386743	-1.37055	1.30805e-06	4.20222e-08
Unigene0015027	-	--	40.282	39.07	38.854	14.414	13.78	13.25	0.357827	0.3527	0.34102	0.350516	-1.51245	1.34695e-06	4.35786e-08
Unigene0036766	KAH6781663.1 hypothetical protein C2S51_006956 [Perilla frutescens var. frutescens] [Perilla frutescens]	EXO70E2	12.368	12.155	11.72	2.807	2.619	2.548	0.226957	0.215467	0.217406	0.219943	-2.1848	1.35938e-06	4.42904e-08
Unigene0001740	KAF1856773.1 hypothetical protein Lal_00042261 [Lupinus albus]	--	174.523	166.792	173.429	56.69	58.628	56.845	0.324828	0.351504	0.327771	0.334701	-1.57906	1.36111e-06	4.46569e-08
Unigene0033428	XP_041991257.1 laccase-17-like [Salvia splendens]	LAC17	94.788	95.471	98.963	32.56	31.667	30.561	0.343503	0.331692	0.308812	0.328003	-1.60822	1.36403e-06	4.50637e-08
Unigene0014204	XP_042033965.1 cysteine-rich receptor-like protein kinase 41 isoform X8 [Salvia splendens]	LRK10	2.269	0.874	1.033	71.215	69.624	66.412	31.3861	79.6613	64.2904	58.4459	5.86903	1.36593e-06	4.54377e-08
Unigene0048254	XP_009602474.1 zinc finger protein 593 isoform X1 [Nicotiana tomentosiformis]	bud20	195.429	197.048	204.862	970.423	994.202	936.949	4.9656	5.04548	4.57356	4.86155	2.28142	1.38848e-06	4.65041e-08
Unigene0010550	XP_042032559.1 probable disease resistance protein At4g27220 isoform X2 [Salvia splendens]	At4g27190	13.134	13.915	13.082	0.336	0	0	0.0255825	0	0	0.00852749	-6.87366	1.39988e-06	4.7205e-08
Unigene0003753	XP_042052458.1 uncharacterized protein LOC121797800 [Salvia splendens]	--	22.132	20.9	22.329	1.076	1.238	0.919	0.0486174	0.0592344	0.0411572	0.0496697	-4.33149	1.41223e-06	4.79432e-08
Unigene0021511	XP_042021092.1 polyphenol oxidase I, chloroplastic-like [Salvia splendens]	co-2	38.839	40.817	39.377	7.54	6.146	7.172	0.194135	0.150575	0.182137	0.175615	-2.50951	1.42418e-06	4.86734e-08
Unigene0003399	AGF30366.1 CYP450 monooxygenase CYP82D62 [Mentha x piperita]	CYP82A3	51.28	54.058	50.83	3.126	3.377	4.312	0.0609594	0.0624699	0.0848318	0.0694204	-3.8485	1.43295e-06	4.92995e-08
Unigene0036293	XP_041991371.1 probable cinnamyl alcohol dehydrogenase 1 [Salvia splendens]	CAD1	806.448	825.598	854.291	189.317	177.695	178.432	0.234754	0.215232	0.208866	0.219617	-2.18694	1.46819e-06	5.08463e-08
Unigene0018989	XP_041997943.1 mechanosensitive ion channel protein 10-like isoform X2 [Salvia splendens]	MSL10	36.998	37.095	38.149	10.182	11.777	10.945	0.275204	0.317482	0.286901	0.293196	-1.77006	1.48036e-06	5.16052e-08
Unigene0008457	KAH6781374.1 Wall-associated kinase family protein [Perilla frutescens var. frutescens] [Perilla frutescens]	WAKL22	108.853	102.907	102.187	9.854	8.949	9.202	0.0905258	0.086962	0.0900506	0.0891795	-3.48714	1.48969e-06	5.227e-08
Unigene0041571	KAH6802212.1 hypothetical protein C2S51_033658 [Perilla frutescens var. frutescens] [Perilla frutescens]	--	217.649	222.987	232.097	14.619	13.405	19.91	0.0671678	0.0601156	0.0857831	0.0710222	-3.81559	1.50759e-06	5.32412e-08
Unigene0034039	KAH6833606.1 hypothetical protein C2S53_016815 [Perilla frutescens var. hirtella] [Perilla frutescens]	--	1.257	1.029	1.115	25.302	24.258	26.112	20.1289	23.5743	23.4188	22.374	4.48375	1.51784e-06	5.39494e-08
Unigene0020013	QRW27926.1 eugenol synthase 6 [Ocimum basilicum]	EGS2	638.253	613.553	659.774	27.842	36.095	28.108	0.0436222	0.0588295	0.0426025	0.0483514	-4.3703	1.523e-06	5.44794e-08
Unigene0035075	-	--	71.601	77.082	75.475	2.141	2.443	2.073	0.0299018	0.0316935	0.027466	0.0296871	-5.07402	1.53041e-06	5.50934e-08
Unigene0048233	ALR74635.1 gibberellin biosynthesis-related protein GA20ox3 [Salvia miltiorrhiza]	GA20ox1B	2.01	1.463	1.768	13.499	13.72	13.009	6.71592	9.37799	7.35803	7.81731	2.96667	1.54708e-06	5.6046e-08
Unigene0025888	XP_042049598.1 (-)-isopiperitenone reductase-like isoform X1 [Salvia splendens]	MNR1	25.187	26.031	26.443	1.397	0	1.127	0.0554651	0	0.04262	0.032695	-4.93478	1.55303e-06	5.66154e-08
Unigene0034683	XP_042050039.1 protein NRT1/ PTR FAMILY 5.5-like isoform X2 [Salvia splendens]	NPF5.5	52.193	53.325	51.146	21.291	21.691	22.259	0.407928	0.40677	0.435205	0.416634	-1.26315	1.5626e-06	5.73202e-08
Unigene0024724	XP_042054264.1 UDP-glycosyltransferase 86A1-like [Salvia splendens]	UGT86A1	134.79	139.825	132.549	37.318	38.772	38.82	0.27686	0.277289	0.292873	0.282341	-1.82449	1.57552e-06	5.81532e-08
Unigene0026950	PIN06268.1 hypothetical protein CDL12_21180 [Handroanthus impetiginosus]	EXPB16	4.702	5.249	4.549	28.879	29.857	28.102	6.14185	5.68813	6.17762	6.00254	2.58557	1.62318e-06	6.02821e-08
Unigene0004169	KAH6799467.1 Lipase/lipooxygenase [Perilla frutescens var. frutescens] [Perilla frutescens]	PLAT1	183.804	173.654	178.74	390.029	387.789	377.915	2.12198	2.23311	2.11433	2.15647	1.10867	1.65437e-06	6.18173e-08
Unigene0039458	-	--	20.92	19.915	20.241	2.325	1.292	1.535	0.111138	0.0648757	0.0758362	0.0839499	-3.57433	1.69206e-06	6.36114e-08
Unigene0042628	XP_041997188.1 non-specific lipid-transfer protein 2 [Salvia splendens]	--	357.994	373.882	375.342	108.831	112.284	104.111	0.304002	0.300319	0.277376	0.293899	-1.76661	1.72272e-06	6.51566e-08
Unigene0022600	XP_042056994.1 protein LEAD-SENSITIVE 1-like [Salvia splendens]	PSE1	94.794	92.221	93.782	46.954	44.061	45.248	0.495327	0.477776	0.482481	0.485195	-1.04336	1.77567e-06	6.75637e-08
Unigene0019290	KAH6763304.1 cation/H+ exchanger 18 [Perilla frutescens var. hirtella] [Perilla frutescens]	CHX18	42.081	42.59	44.076	8.592	9.506	7.65	0.204178	0.223198	0.173564	0.200313	-2.31967	1.79143e-06	6.85714e-08
Unigene0016056	XP_042008642.1 VQ motif-containing protein 22-like [Salvia splendens]	VQ22	31.697	30.733	30.668	3.847	5.644	4.657	0.121368	0.183646	0.151852	0.152289	-2.71512	1.80596e-06	6.9539e-08
Unigene0038289	RVW59565.1 Retrovirus-related Pol polyprotein from transposon TNT 1-94 [Vitis vinifera]	RE1	21.474	23.039	21.576	0.399	0.13	0.225	0.0185806	0.00564261	0.0104283	0.0115505	-6.4359	1.82079e-06	7.05249e-08
Unigene0046964	XP_042062780.1 low affinity inorganic phosphate transporter 1-like [Salvia splendens]	PT1	537.312	548.66	521.77	125.18	139.695	142.594	0.232975	0.254611	0.273289	0.253625	-1.97923	1.87972e-06	7.32357e-08
Unigene0045023	XP_042030173.1 G-type lectin S-receptor-like serine/threonine-protein kinase At1g11330 [Salvia splendens]	At1g11300	59.166	56.732	57.835	17.3	18.675	19.397	0.292398	0.329179	0.335385	0.318987	-1.64843	1.88209e-06	7.37571e-08
Unigene0017117	KAH6812529.1 hypothetical protein C2S51_026291 [Perilla frutescens var. frutescens] [Perilla frutescens]	At3g02645	12.882	13.691	13.858	0.295	0.54	0.357	0.0229002	0.039442	0.0257613	0.0293678	-5.08962	1.89165e-06	7.45626e-08
Unigene0023433	-	--	0.202	0.22	0.195	4.562	4.29	4.248	22.5842	19.5	21.7846	21.2896	4.41208	1.89217e-06	7.50142e-08
Unigene0002620	QNT17568.1 Kelch repeat F-box 4 protein [Salvia miltiorrhiza]	At3g07870	0.059	0.128	0.028	6.279	6.526	6.801	106.424	50.9844	242.893	133.434	7.05998	1.90769e-06	7.60641e-08
Unigene0038789	XP_042011796.1 isochorismate synthase, chloroplastic-like isoform X1 [Salvia splendens]	ICS2	11.612	10.825	11.417	0.818	0.934	0.66	0.0704444	0.0862818	0.0578085	0.0715116	-3.80568	1.92263e-06	7.7098e-08
Unigene0019143	KZV19421.1 hypothetical protein F511_08762 [Dorcoceras hygrometricum]	TY3B-G	13.386	13.561	12.863	2.43	1.924	1.953	0.181533	0.141877	0.151831	0.158414	-2.65823	1.93043e-06	7.78505e-08
Unigene0037372	KAH6755495.1 senescence-associated gene 21 protein [Perilla frutescens var. hirtella] [Perilla frutescens]	--	857.984	915.05	889.935	118.096	141.242	119.134	0.137644	0.154354	0.133868	0.141955	-2.81649	1.93171e-06	7.83422e-08
Unigene0022474	KAH6789953.1 UbiA prenyltransferase family protein [Perilla frutescens var. frutescens] [Perilla frutescens]	ABC4	322.127	311.775	335.661	19.77	13.57	20.911	0.0613733	0.043525	0.062298	0.0557321	-4.16535	1.93966e-06	7.91065e-08
Unigene0028653	XP_041989787.1 wall-associated receptor kinase-like 1 isoform X1 [Salvia splendens]	WAKL1	16.649	17.231	18.244	112.032	112.04	118.863	6.72905	6.50223	6.51518	6.58216	2.71856	1.97083e-06	8.08267e-08
Unigene0016162	KAH6824404.1 phosphoenolpyruvate carboxykinase 1 [Perilla frutescens var. hirtella] [Perilla frutescens]	PCK	145.907	147.487	152.844	59.973	59.236	60.579	0.411036	0.401635	0.396345	0.403005	-1.31113	1.99481e-06	8.22649e-08
Unigene0020241	KAH6790402.1 hypothetical protein C2S51_005408 [Perilla frutescens var. frutescens] [Perilla frutescens]	RKL1	21.684	21.31	21.269	4.986	5.621	4.311	0.229939	0.263773	0.202689	0.232134	-2.10697	2.1029e-06	8.72014e-08
Unigene0043110	KAG6417487.1 hypothetical protein SASPL_119668 [Salvia splendens]	REV1	43.315	43.154	41.073	11.681	11.997	12.295	0.269676	0.278004	0.299345	0.282342	-1.82449	2.10336e-06	8.77001e-08
Unigene0039211	KAH6766441.1 stachyose synthase [Perilla frutescens var. hirtella] [Perilla frutescens]	STS1	446.014	432.132	422.048	141.082	134.953	135.127	0.316317	0.312296	0.32017	0.316261	-1.66081	2.12147e-06	8.89384e-08
Unigene0041148	KAH6801417.1 hypothetical protein C2S52_001881 [Perilla frutescens var. hirtella] [Perilla frutescens]	WAKL1	1.629	2.134	1.103	14.298	14.019	14.224	8.77716	6.56935	12.8957	9.41409	3.23482	2.19374e-06	9.24679e-08
Unigene0042133	XP_042026476.1 phytosulfokines 3-like [Salvia splendens]	PSK3	282.661	294.07	280.974	71.059	81.239	72.303	0.251393	0.276257	0.25733	0.26166	-1.93423	2.22852e-06	9.44417e-08
Unigene0005480	CAA7048248.1 unnamed protein product [Microthlaspi erraticum]	RE2	0.042	0.046	0.122	7.486	6.92	7.029	178.238	150.435	57.6148	128.763	7.00857	2.25326e-06	9.60036e-08
Unigene0046261	-	--	35.768	37.464	34.353	193.351	196.429	206.394	5.4057	5.24314	6.00803	5.55229	2.47308	2.25743e-06	9.66954e-08
Unigene0007423	XP_042014648.1 nucleobase-ascorbate transporter 6-like [Salvia splendens]	NAT6	101.697	99.438	99.218	47.228	50.306	50.034	0.464399	0.505903	0.504283	0.491529	-1.02465	2.26108e-06	9.73673e-08
Unigene0045217	XP_042060653.1 respiratory burst oxidase homolog protein C-like [Salvia splendens]	RBOHC	132.729	138.299	135.408	58.264	60.147	61.593	0.43897	0.434906	0.45487	0.442915	-1.1749	2.27546e-06	9.8505e-08
Unigene0031215	XP_042048872.1 plastidial pyruvate kinase 2-like [Salvia splendens]	PKP2	27.349	29.923	29.114	65.039	66.849	65.856	2.37811	2.23403	2.262	2.29138	1.19622	2.28144e-06	9.92835e-08
Unigene0009955	KAH6783111.1 hypothetical protein C2S52_008070 [Perilla frutescens var. hirtella] [Perilla frutescens]	BAG7	34.332	37.818	33.319	95.217	95.234	97.261	2.77342	2.51822	2.91909	2.73691	1.45255	2.35546e-06	1.03041e-07
Unigene0006071	KAH6820203.1 SKU5 similar 5 [Perilla frutescens var. hirtella] [Perilla frutescens]	Bp10	25.444	26.475	25.554	73.574	69.793	71.298	2.89161	2.63619	2.79009	2.77263	1.47125	2.3613e-06	1.03835e-07
Unigene0011228	KAH6818540.1 SET domain group 4 [Perilla frutescens var. frutescens] [Perilla frutescens]	ASHR3	1.549	1.53	1.428	8.399	8.623	9.003	5.42221	5.63595	6.30462	5.78759	2.53296	2.3827e-06	1.05319e-07
Unigene0028567	XP_042023457.1 methionine gamma-lyase-like [Salvia splendens]	MGL	35.986	36.085	33.336	125.203	132.256	131.192	3.47921	3.66512	3.93545	3.69326	1.8849	2.38306e-06	1.05878e-07
Unigene0016768	KAG6419984.1 hypothetical protein SASPL_116498 [Salvia splendens]	SBP1	475.281	488.893	482.872	248.749	233.379	236.752	0.523372	0.477362	0.4903	0.497011	-1.00865	2.39003e-06	1.06732e-07
Unigene0002061	KAH6798459.1 hypothetical protein C2S51_034943 [Perilla frutescens var. frutescens] [Perilla frutescens]	SPL3	11.822	12.489	12.382	26.108	26.876	25.943	2.20842	2.15197	2.09522	2.15187	1.10559	2.39254e-06	1.07389e-07
Unigene0008675	XP_041990985.1 probable WRKY transcription factor 31 [Salvia splendens]	WRKY6	91.327	94.227	96.623	32.999	33.15	33.521	0.361328	0.35181	0.346926	0.353355	-1.50081	2.4467e-06	1.10377e-07
Unigene0028664	KAH6833600.1 hypothetical protein C2S53_016249 [Perilla frutescens var. hirtella] [Perilla frutescens]	WAK1	49.659	48.357	47.702	4.967	1.518	3.382	0.100022	0.0313915	0.0708985	0.0674374	-3.89031	2.49146e-06	1.12964e-07
Unigene0000302	KAH6810451.1 hypothetical protein C2S51_024213 [Perilla frutescens var. frutescens] [Perilla frutescens]	At1g05700	0.059	0.13	0.058	88.023	96.057	93.174	1491.92	738.9	1606.45	1279.09	10.3209	2.50626e-06	1.14207e-07
Unigene0018653	-	--	1.007	0.55	0.975	22.98	23.546	21.725	22.8203	42.8109	22.2821	29.3044	4.87305	2.51261e-06	1.15068e-07
Unigene0042929	-	--	28.921	29.455	27.865	7.466	6.814	7.765	0.258152	0.231336	0.278665	0.256051	-1.9655	2.5145e-06	1.15728e-07
Unigene0041115	KAG6429720.1 hypothetical protein SASPL_107773 [Salvia splendens]	CML46	20.344	19.854	20.075	8.079	8.732	8.929	0.39712	0.439811	0.444782	0.427237	-1.22689	2.51994e-06	1.16552e-07
Unigene0038193	KAH6836205.1 plastidic pyruvate kinase beta subunit 1 [Perilla frutescens var. hirtella] [Perilla frutescens]	PKP2	3.296	3.448	3.654	24.226	25.678	23.981	7.35012	7.44722	6.56294	7.12009	2.8319	2.52604e-06	1.1741e-07
Unigene0008379	KAH6801438.1 hypothetical protein C2S52_001902 [Perilla frutescens var. hirtella] [Perilla frutescens]	--	0.788	1.237	1.24	22.95	21.62	23.377	29.1244	17.4778	18.8524	21.8182	4.44746	2.52897e-06	1.18122e-07
Unigene0007832	XP_041991118.1 uncharacterized protein LOC121742139 isoform X1 [Salvia splendens]	pol	14.526	13.496	13.505	0.35	0.409	0.443	0.0240947	0.0303053	0.0328027	0.0290676	-5.10445	2.53066e-06	1.18778e-07
Unigene0043465	XP_042014985.1 probable polyamine transporter At3g13620 [Salvia splendens]	At3g13620	150.593	145.753	145.707	62.244	61.817	57.488	0.413326	0.424122	0.394545	0.410664	-1.28397	2.55968e-06	1.20723e-07
Unigene0041275	XP_042067864.1 amino acid permease 3-like [Salvia splendens]	AAP3	331.109	333.068	319.868	148.525	153.084	146.063	0.448568	0.459618	0.456635	0.45494	-1.13625	2.61336e-06	1.2385e-07
Unigene0043917	-	--	29.551	27.336	28.204	1.567	0.851	0.632	0.053027	0.0311311	0.0224082	0.0355221	-4.81514	2.61639e-06	1.2459e-07
Unigene0013065	KAH6825567.1 hypothetical protein C2S53_016373 [Perilla frutescens var. hirtella] [Perilla frutescens]	At4g18970	14.478	12.069	17.574	204.167	220.942	211.569	14.1019	18.3066	12.0388	14.8157	3.88906	2.67267e-06	1.27879e-07
Unigene0011397	KAH6818487.1 hypothetical protein C2S51_002090 [Perilla frutescens var. frutescens] [Perilla frutescens]	--	2.288	2.22	2.378	18.043	19.178	19.435	7.88593	8.63874	8.17283	8.2325	3.04133	2.69816e-06	1.29713e-07
Unigene0047732	PIM99278.1 Serine/threonine protein kinase [Handroanthus impetiginosus]	LRK10	65.341	68.271	64.041	13.919	12.965	14.71	0.213021	0.189905	0.229697	0.210874	-2.24555	2.70009e-06	1.30421e-07
Unigene0038893	KAG6412605.1 hypothetical protein SASPL_125288 [Salvia splendens]	--	83.509	86.147	89.501	18.661	19.109	18.085	0.223461	0.221819	0.202065	0.215781	-2.21236	2.71135e-06	1.31583e-07
Unigene0012255	-	--	9.372	6.566	5.82	110.987	119.936	114.93	11.8424	18.2662	19.7474	16.6187	4.05473	2.71912e-06	1.32579e-07
Unigene0025838	KAG6386101.1 hypothetical protein SASPL_154989 [Salvia splendens]	--	20.609	21.815	21.149	2.442	3.483	3.285	0.118492	0.159661	0.155326	0.144493	-2.79093	2.76718e-06	1.35553e-07
Unigene0022620	KAH6770559.1 Leucine-rich repeat protein kinase family protein [Perilla frutescens var. hirtella] [Perilla frutescens]	SOBIR1	466.906	441.23	453.707	131.724	134.756	143.958	0.282121	0.30541	0.317293	0.301608	-1.72925	2.76927e-06	1.36287e-07
Unigene0017217	XP_011102248.1 uncharacterized protein LOC105180271 [Sesamum indicum]	--	1.567	1.582	1.459	21.619	19.937	21.204	13.7964	12.6024	14.5332	13.644	3.7702	2.80349e-06	1.3861e-07
Unigene0001040	KAH6804197.1 hypothetical protein C2S51_032444 [Perilla frutescens var. frutescens] [Perilla frutescens]	ACD6	45.769	42.255	44.337	3.642	4.452	4.235	0.0795735	0.10536	0.0955184	0.0934841	-3.41914	2.81668e-06	1.39904e-07
Unigene0038341	XP_042057977.1 butanoate--CoA ligase AAE1-like [Salvia splendens]	AAE1	17.581	17.623	17.9	2.147	3.113	3.385	0.12212	0.176644	0.189106	0.162624	-2.62039	2.82757e-06	1.41088e-07
Unigene0037253	XP_042017965.1 auxin transporter-like protein 2 [Salvia splendens]	LAX5	1.889	2.25	1.745	16.044	15.874	16.983	8.49338	7.05511	9.73238	8.42696	3.07501	2.82786e-06	1.41747e-07
Unigene0040734	KAH6817258.1 ARM repeat superfamily protein [Perilla frutescens var. frutescens] [Perilla frutescens]	--	59.37	59.419	60.421	181.217	191.047	181.288	3.05233	3.21525	3.00041	3.08933	1.6273	2.86117e-06	1.44069e-07
Unigene0020580	PIN20653.1 Beta-glucosidase, lactase phlorizinhydrolase [Handroanthus impetiginosus]	GLU	3.091	2.625	0.332	285.952	274.057	299.907	92.5112	104.403	903.334	366.749	8.51865	2.90814e-06	1.47097e-07
Unigene0044028	XP_042007323.1 subtilisin-like protease SBT3 [Salvia splendens]	sbt3	8.909	10.356	10.523	101.401	106.514	109.97	11.3819	10.2852	10.4504	10.7058	3.42033	2.92841e-06	1.48789e-07
Unigene0015220	KAH6834637.1 peptide transporter 3 [Perilla frutescens var. hirtella] [Perilla frutescens]	NPF5.2	34.627	34.907	35.041	6.559	4.572	7.035	0.189419	0.130977	0.200765	0.17372	-2.52516	2.95755e-06	1.50944e-07
Unigene0017046	KAH6793161.1 Homeobox-leucine zipper family protein / lipid-binding START domain-containing protein [Perilla frutescens var. hirtella] [Perilla frutescens]	ATHB-14	20.101	19.412	19.217	39.659	39.103	40.694	1.97299	2.01437	2.1176	2.03499	1.02502	2.97532e-06	1.52528e-07
Unigene0035387	KAH6810085.1 zinc finger protein-like protein [Perilla frutescens var. frutescens] [Perilla frutescens]	BTS	153.494	151.078	151.755	66.099	72.622	66.415	0.430629	0.480692	0.437646	0.449656	-1.15311	3.07084e-06	1.58125e-07
Unigene0046507	AEQ54919.1 metallothionin 3 [Salvia miltiorrhiza]	pKIWI503	4343.3	4535.23	4520.86	1730.67	1647.09	1580.24	0.39847	0.363176	0.349544	0.370396	-1.43286	3.09841e-06	1.6025e-07
Unigene0023193	KAH6773488.1 hypothetical protein C2S51_011892 [Perilla frutescens var. frutescens] [Perilla frutescens]	FBL23	16.266	16.141	16.406	3.855	3.037	2.696	0.236997	0.188154	0.16433	0.196494	-2.34744	3.14745e-06	1.63504e-07
Unigene0004171	QEV81980.1 Squalene monooxygenase [Prunella vulgaris]	SQE1	24.415	24.782	27.656	67.014	68.169	66.637	2.74479	2.75075	2.4095	2.63501	1.39781	3.16004e-06	1.64878e-07
Unigene0000482	PIN08662.1 hypothetical protein CDL12_18759 [Handroanthus impetiginosus]	LRX1	776.21	763.047	748.949	372.605	375.826	393.969	0.480031	0.492533	0.526029	0.499531	-1.00135	3.16322e-06	1.65765e-07
Unigene0036168	XP_042051516.1 (-)-isopiperitenone reductase-like isoform X1 [Salvia splendens]	MNR1	4.968	5.145	5.3	0.443	0.271	0.134	0.0891707	0.0526725	0.025283	0.0557087	-4.16595	3.17552e-06	1.67133e-07
Unigene0024033	KAH6797681.1 Protein kinase superfamily protein [Perilla frutescens var. hirtella] [Perilla frutescens]	PCRK2	18.257	18.262	18.626	7.435	7.385	8.197	0.407241	0.404392	0.440084	0.417239	-1.26105	3.19939e-06	1.69118e-07
Unigene0043762	KAH6758614.1 histone-lysine N-methyltransferase [Perilla frutescens var. frutescens] [Perilla frutescens]	SUVH4	2.426	2.348	2.508	11.597	11.424	12.24	4.7803	4.86542	4.88038	4.84203	2.27561	3.20816e-06	1.70312e-07
Unigene0038497	KAH6760395.1 P-loop containing nucleoside triphosphate hydrolases superfamily protein [Perilla frutescens var. frutescens] [Perilla frutescens]	ABCG24	42.15	41.121	42.261	19.825	18.22	18.374	0.470344	0.443083	0.434774	0.4494	-1.15393	3.27548e-06	1.74632e-07
Unigene0004498	XP_020176712.2 histone H3.2 [Aegilops tauschii subsp. strangulata] [Aegilops tauschii]	At1g07660	14.469	18.426	18.147	73.113	76.291	74.695	5.05308	4.1404	4.11611	4.43653	2.14943	3.28255e-06	1.75757e-07
Unigene0002897	-	--	30.354	28.369	31.097	0.086	0.105	0.104	0.00283323	0.00370122	0.00334437	0.00329294	-8.24641	3.3098e-06	1.77971e-07
Unigene0020124	KAH6821664.1 NPK1-related protein kinase 3 [Perilla frutescens var. hirtella] [Perilla frutescens]	NPK1	2.088	1.52	1.71	16.566	15.36	15.885	7.93391	10.1053	9.28947	9.10955	3.18738	3.32598e-06	1.79598e-07
Unigene0018247	KAH6814446.1 Thioesterase/thiol ester dehydrase-isomerase superfamily protein [Perilla frutescens var. frutescens] [Perilla frutescens]	TE2	12.848	13.361	12.767	2.112	1.66	2.466	0.164384	0.124242	0.193154	0.160593	-2.63852	3.33389e-06	1.80785e-07
Unigene0010247	XP_041999618.1 LEAF RUST 10 DISEASE-RESISTANCE LOCUS RECEPTOR-LIKE PROTEIN KINASE-like 2.5 [Salvia splendens]	PR5K	45.248	42.935	41.205	0.257	0.314	0	0.00567981	0.00731338	0	0.00433106	-7.85106	3.34901e-06	1.82368e-07
Unigene0001465	KAH6814639.1 dsRNA-binding protein 2 [Perilla frutescens var. frutescens] [Perilla frutescens]	DRB6	15.262	15.02	14.767	6.232	6.28	5.658	0.408334	0.418109	0.383152	0.403198	-1.31044	3.37392e-06	1.84493e-07
Unigene0035552	KAH6818761.1 hypothetical protein C2S51_002364 [Perilla frutescens var. frutescens] [Perilla frutescens]	ZOX1	14.458	14.448	15.171	2.831	3.534	3.285	0.195809	0.244601	0.216532	0.21898	-2.19113	3.4176e-06	1.87661e-07
Unigene0016501	KAH6762629.1 oxidoreductase family protein [Perilla frutescens var. hirtella] [Perilla frutescens]	aifA	83.623	86.963	88.719	21.955	18.437	20.803	0.262547	0.21201	0.234482	0.236346	-2.08103	3.43123e-06	1.89191e-07
Unigene0008199	XP_042034359.1 putative receptor-like protein kinase At3g47110 [Salvia splendens]	XA21	25.924	25.933	24.212	3.185	2.797	3.54	0.122859	0.107855	0.146208	0.125641	-2.99262	3.43806e-06	1.90351e-07
Unigene0006774	-	--	64.93	64.473	64.671	180.178	173.326	169.9	2.77496	2.68835	2.62714	2.69682	1.43126	3.43907e-06	1.9119e-07
Unigene0027416	KAH6832468.1 hypothetical protein C2S53_019786 [Perilla frutescens var. hirtella] [Perilla frutescens]	VIT_09s0002g03780	1.624	1.576	0.873	14.739	15.719	14.995	9.07574	9.97398	17.1764	12.0754	3.594	3.46908e-06	1.93649e-07
Unigene0041289	KAH6756816.1 hypothetical protein C2S53_015217 [Perilla frutescens var. hirtella] [Perilla frutescens]	co-2	143.266	146.879	138.491	1376.03	1420.94	1497.68	9.60471	9.67419	10.8143	10.0311	3.3264	3.47623e-06	1.9484e-07
Unigene0014991	XP_042068175.1 receptor like protein 29-like [Salvia splendens]	RLP29	0.266	0.097	0.086	10.413	10.467	11.298	39.1466	107.907	131.372	92.8086	6.53619	3.48216e-06	1.95966e-07
Unigene0039737	KAH6799014.1 hypothetical protein C2S51_035498 [Perilla frutescens var. frutescens] [Perilla frutescens]	EDS1B	61.175	58.475	61.03	28.49	28.143	28.349	0.465713	0.481283	0.464509	0.470502	-1.08773	3.49843e-06	1.97678e-07
Unigene0026984	RHN42090.1 putative RNA-directed DNA polymerase [Medicago truncatula]	RE1	5.083	5.411	5.285	0.521	0.201	0.266	0.102499	0.0371466	0.0503311	0.0633254	-3.98107	3.51834e-06	1.99605e-07
Unigene0041053	XP_042066721.1 probable zinc metallopeptidase EGY3, chloroplastic [Salvia splendens]	EGY3	37.07	35.628	35.804	87.47	85.55	82.995	2.35959	2.4012	2.31804	2.35961	1.23855	3.63308e-06	2.06942e-07
Unigene0035986	XP_028053212.1 cysteine-rich receptor-like protein kinase 15 [Camellia sinensis]	CRK25	73.737	73.092	77.662	17.505	19.372	19.506	0.237398	0.265036	0.251165	0.2512	-1.99309	3.65258e-06	2.08885e-07
Unigene0038311	XP_020549603.1 putative disease resistance RPP13-like protein 1 [Sesamum indicum]	At3g14460	16.745	17.085	16.65	4.314	3.129	3.674	0.257629	0.183143	0.220661	0.220478	-2.1813	3.6542e-06	2.09811e-07
Unigene0003958	XP_042031800.1 uncharacterized protein LOC121778504 [Salvia splendens]	--	13.995	13.094	14.701	32.315	31.648	32.178	2.30904	2.41698	2.18883	2.30495	1.20474	3.67715e-06	2.11966e-07
Unigene0029451	KAH6793697.1 Glycosyl hydrolase family protein [Perilla frutescens var. hirtella] [Perilla frutescens]	BACOVA_02659	9.013	9.46	9.794	90.434	93.4	98.535	10.0337	9.87315	10.0608	9.98921	3.32037	3.70283e-06	2.1429e-07
Unigene0015709	AKA27868.1 WRKY protein [Salvia miltiorrhiza]	WRKY24	90.025	87.417	88.498	41.529	38.243	41.69	0.461305	0.437478	0.471084	0.456622	-1.13093	3.73098e-06	2.16769e-07
Unigene0017631	XP_042045389.1 phosducin-like protein 3 [Salvia splendens]	PDCL3	1.562	1.799	1.343	6.559	6.637	6.754	4.1991	3.68927	5.02904	4.3058	2.10628	3.77791e-06	2.20357e-07
Unigene0039699	KAH6828631.1 C2 calcium/lipid-binding plant phosphoribosyltransferase family protein [Perilla frutescens var. hirtella] [Perilla frutescens]	QKY	2.605	3.037	2.35	13.853	14.122	14.726	5.31785	4.64998	6.26638	5.41141	2.436	3.80137e-06	2.22591e-07
Unigene0043236	XP_042010879.1 serine carboxypeptidase-like 7 [Salvia splendens]	SCPL17	5.812	6.156	4.065	46.609	48.362	50.186	8.01944	7.85608	12.3459	9.40713	3.23376	3.83697e-06	2.2555e-07
Unigene0039210	XP_042061444.1 stachyose synthase-like [Salvia splendens]	STS1	376.103	379.677	360.17	141.318	148.257	148.087	0.375743	0.390482	0.411159	0.392461	-1.34938	3.8719e-06	2.28485e-07
Unigene0010097	A0A1D8QMD2.1 RecName: Full=Carnosic acid synthase; AltName: Full=Cytochrome P450 76AK7; Short=RoCYP76AK7; AltName: Full=Miltiradien-20-al synthase; AltName: Full=Pisiferic acid synthase [Salvia rosmarinus]	CYP76AK7	100.876	95.714	92.423	2.967	5.359	5.714	0.0294123	0.0559897	0.0618244	0.0490755	-4.34885	3.90494e-06	2.31325e-07
Unigene0043004	-	--	26.875	29.571	27.875	0.374	0.228	0	0.0139163	0.00771026	0	0.00720885	-7.11602	3.91793e-06	2.32987e-07
Unigene0008136	KAH6755176.1 hypothetical protein C2S52_023660 [Perilla frutescens var. hirtella] [Perilla frutescens]	--	0.375	0.164	0.072	22.522	21.009	23.088	60.0587	128.104	320.667	169.61	7.40607	3.93552e-06	2.34929e-07
Unigene0007322	KAH6832282.1 hypothetical protein C2S53_005631 [Perilla frutescens var. hirtella] [Perilla frutescens]	FER	22.266	22.18	20.978	4.77	5.252	4.381	0.214228	0.23679	0.208838	0.219952	-2.18474	3.98302e-06	2.38673e-07
Unigene0033640	XP_042007688.1 malonyl-coenzyme:anthocyanin 5-O-glucoside-6'''-O-malonyltransferase-like [Salvia splendens]	5MAT1	33.037	32.767	34.075	92.832	94.786	89.178	2.80994	2.89273	2.61711	2.77326	1.47158	4.03575e-06	2.42752e-07
Unigene0023715	-	--	21.133	21	21.315	8.836	9.32	9.962	0.418114	0.44381	0.46737	0.443098	-1.1743	4.08025e-06	2.46358e-07
Unigene0036660	KAH6813274.1 oxidoreductase family protein [Perilla frutescens var. frutescens] [Perilla frutescens]	MO2	22.338	22.999	21.701	5.552	5.68	6.482	0.248545	0.246967	0.298696	0.264736	-1.91737	4.13796e-06	2.50785e-07
Unigene0016909	XP_042061851.1 histidinol dehydrogenase, chloroplastic-like isoform X1 [Salvia splendens]	HISN8	309.66	321.348	321.236	160.419	154.418	151.51	0.518049	0.480532	0.471647	0.490076	-1.02892	4.16404e-06	2.53315e-07
Unigene0027790	XP_042005008.1 bifunctional nuclease 1-like isoform X1 [Salvia splendens]	BBD2	176.914	173.106	183.446	63.43	59.464	64.045	0.358536	0.343512	0.349122	0.35039	-1.51297	4.18674e-06	2.55649e-07
Unigene0048090	XP_042031288.1 ribonucleoside-diphosphate reductase large subunit [Salvia splendens]	RNR1	14.363	16.163	15.998	54.001	57.525	55.661	3.75973	3.55905	3.47925	3.59934	1.84773	4.25442e-06	2.60751e-07
Unigene0046926	XP_042007880.1 probable LRR receptor-like serine/threonine-protein kinase At1g56130 isoform X1 [Salvia splendens]	At1g56130	65.894	66.476	66.11	26.433	23.744	27.687	0.401144	0.357182	0.418802	0.392376	-1.34969	4.35859e-06	2.68129e-07
Unigene0012540	KAH6837437.1 senescence associated gene 20 protein [Perilla frutescens var. hirtella] [Perilla frutescens]	WUN1	316.093	334.837	320.332	120.908	123.392	117.029	0.382508	0.368514	0.365337	0.372119	-1.42616	4.43341e-06	2.73742e-07
Unigene0020759	AIS39008.1 terpene synthase 7 [Salvia miltiorrhiza]	ZIS	0.83	0.279	0.618	87.926	93.999	85.218	105.935	336.914	137.893	193.581	7.59679	4.45723e-06	2.76228e-07
Unigene0013428	KAH6784946.1 transmembrane protein [Perilla frutescens var. hirtella] [Perilla frutescens]	--	2.602	3.472	3.357	20.101	20.582	21.596	7.72521	5.928	6.43312	6.69544	2.74318	4.4691e-06	2.77982e-07
Unigene0040672	KAG8382757.1 hypothetical protein BUALT_Bualt05G0110500 [Buddleja alternifolia]	--	643.779	669.368	666.421	224.373	221.06	191.622	0.348525	0.330252	0.287539	0.322105	-1.6344	4.48728e-06	2.80136e-07
Unigene0043456	KAH6780087.1 hypothetical protein C2S52_011324 [Perilla frutescens var. hirtella] [Perilla frutescens]	CYP83B1	0.24	0.174	0.309	5.066	4.751	5.208	21.1083	27.3046	16.8544	21.7558	4.44333	4.50678e-06	2.8238e-07
Unigene0048596	-	--	0.335	0.854	0.433	7.967	7.483	7.762	23.7821	8.7623	17.9261	16.8235	4.07241	4.50702e-06	2.83422e-07
Unigene0038412	KAH6763422.1 hypothetical protein C2S52_020855 [Perilla frutescens var. hirtella] [Perilla frutescens]	R1A-10	34.558	34.326	35.243	15.358	16.352	16.977	0.444412	0.476374	0.481713	0.4675	-1.09696	4.54166e-06	2.86635e-07
Unigene0005908	XP_042037288.1 8-hydroxygeraniol dehydrogenase-like [Salvia splendens]	CAD	58.328	60.15	56.147	12.068	9.38	11.113	0.206899	0.155943	0.197927	0.186923	-2.41948	4.54706e-06	2.88012e-07
Unigene0010098	QCF60514.1 cytochrome P450 [Salvia dorisiana]	CYP76AK6	61.431	56.219	58.534	5.53	5.859	6.873	0.0900197	0.104217	0.117419	0.103885	-3.26694	4.61163e-06	2.93152e-07
Unigene0045084	XP_042026947.1 berberine bridge enzyme-like 18 [Salvia splendens]	At4g20820	33.348	32.367	34.866	3.65	5.265	4.595	0.109452	0.162666	0.13179	0.134636	-2.89286	4.70153e-06	2.99938e-07
Unigene0045362	XP_042049269.1 protein PHYLLO, chloroplastic isoform X1 [Salvia splendens]	PHYLLO	35.437	34.11	32.687	5.101	4.83	5.914	0.143946	0.141601	0.180928	0.155491	-2.68509	4.70581e-06	3.01284e-07
Unigene0006870	XP_041997819.1 probable plastid-lipid-associated protein 14, chloroplastic [Salvia splendens]	PAP14	70.24	71.075	74.743	23.402	21.635	22.625	0.333172	0.304397	0.302704	0.313424	-1.67381	4.70929e-06	3.02579e-07
Unigene0048846	AKN09587.1 basic helix-loop-helix transcription factor [Salvia miltiorrhiza]	BHLH130	66.435	69.511	69.046	33.682	32.706	32.137	0.506992	0.470515	0.465443	0.480984	-1.05594	4.71613e-06	3.04093e-07
Unigene0016899	KAH6769634.1 hypothetical protein C2S52_014437 [Perilla frutescens var. hirtella] [Perilla frutescens]	PYRC1	96.452	99.964	104.718	314.976	332.226	335.366	3.26562	3.32346	3.20256	3.26388	1.70659	4.72326e-06	3.05629e-07
Unigene0043570	-	--	6.673	6.92	6.263	0.058	0	0.14	0.00869174	0	0.0223535	0.0103484	-6.59445	4.76005e-06	3.09094e-07
Unigene0022754	KAH6826984.1 hypothetical protein C2S53_016127 [Perilla frutescens var. hirtella] [Perilla frutescens]	--	164.656	164.232	156.009	45.3	50.035	51.434	0.275119	0.30466	0.329686	0.303155	-1.72187	4.77388e-06	3.1108e-07
Unigene0035134	XP_042011948.1 LRR receptor-like serine/threonine-protein kinase FLS2 [Salvia splendens]	--	182.16	188.347	192.608	67.842	63.747	60.505	0.372431	0.338455	0.314135	0.341674	-1.54931	4.78928e-06	3.13174e-07
Unigene0010769	KAH6814000.1 Histone superfamily protein [Perilla frutescens var. frutescens] [Perilla frutescens]	HIS2A	29.325	27.557	26.4	204.534	223.236	217.822	6.97473	8.10088	8.25083	7.77548	2.95893	4.82287e-06	3.1647e-07
Unigene0044428	KAH6769316.1 hypothetical protein C2S51_014652 [Perilla frutescens var. frutescens] [Perilla frutescens]	--	73.169	76.558	70.428	5.601	2.014	4.786	0.0765488	0.0263069	0.0679559	0.0569372	-4.13448	4.84326e-06	3.18911e-07
Unigene0036833	KAH6834936.1 hypothetical protein C2S53_010261 [Perilla frutescens var. hirtella] [Perilla frutescens]	At4g27290	40.698	42.293	44.101	8.886	8.353	9.136	0.21834	0.197503	0.207161	0.207668	-2.26765	4.88066e-06	3.22486e-07
Unigene0007573	XP_042039947.1 calreticulin-3-like [Salvia splendens]	CRT3	885.903	924.729	931.97	403.296	414.195	394.244	0.455237	0.44791	0.423022	0.442056	-1.1777	4.97459e-06	3.29826e-07
Unigene0019900	XP_042009203.1 sigma factor binding protein 1, chloroplastic-like [Salvia splendens]	--	55.573	58.442	58.36	15.312	18	17.11	0.275529	0.307998	0.29318	0.292236	-1.7748	5.00704e-06	3.33118e-07
Unigene0016155	XP_011069513.1 oil body-associated protein 2A-like [Sesamum indicum]	OBAP2A	15.06	13.672	14.427	0.389	0.475	0	0.02583	0.0347425	0	0.0201909	-5.63015	5.01713e-06	3.34933e-07
Unigene0030961	KAH6837732.1 UDP-glucosyl transferase 85A2 [Perilla frutescens var. hirtella] [Perilla frutescens]	UGT85A24	2.56	2.409	2.562	9.051	8.44	8.914	3.53555	3.50353	3.47931	3.50613	1.80988	5.16353e-06	3.45883e-07
Unigene0013499	XP_042066952.1 caffeoylshikimate esterase-like [Salvia splendens]	CSE	9.542	9.02	9.804	28.981	28.428	30.322	3.0372	3.15166	3.09282	3.0939	1.62942	5.30285e-06	3.56423e-07
Unigene0043071	KAH6755020.1 RHO-related protein from plants 9 [Perilla frutescens var. hirtella] [Perilla frutescens]	ARAC7	20.628	20.208	21.11	52.399	55.492	52.72	2.54019	2.74604	2.49739	2.59454	1.37548	5.42733e-06	3.66026e-07
Unigene0038621	KAG6397244.1 hypothetical protein SASPL_143410 [Salvia splendens]	Os05g0239150	46.277	43.118	44.63	14.83	14.131	14.573	0.320462	0.327729	0.326529	0.324906	-1.6219	5.4985e-06	3.72079e-07
Unigene0006297	KAH6800147.1 hypothetical protein C2S52_000611 [Perilla frutescens var. hirtella] [Perilla frutescens]	--	14.016	12.887	13.336	0.708	0.741	1.346	0.0505137	0.0574998	0.10093	0.0696478	-3.84378	5.57959e-06	3.78837e-07
Unigene0039397	XP_042065359.1 putative E3 ubiquitin-protein ligase RING1a [Salvia splendens]	--	12.464	9.565	11.987	63.61	68.458	65.083	5.1035	7.15714	5.42947	5.8967	2.55991	5.59436e-06	3.81115e-07
Unigene0000074	KAH6814524.1 Tetratricopeptide repeat superfamily protein [Perilla frutescens var. frutescens] [Perilla frutescens]	--	132.98	139.99	136.041	63.473	62.356	65.726	0.477312	0.445432	0.483134	0.468626	-1.09349	5.61493e-06	3.83796e-07
Unigene0046197	KAH6810206.1 beta-galactosidase 3 [Perilla frutescens var. frutescens] [Perilla frutescens]	BGAL3	14.362	16.069	12.767	45.321	44.966	45.279	3.15562	2.79831	3.54657	3.16683	1.66304	5.63278e-06	3.86299e-07
Unigene0012047	XP_042022735.1 U4/U6 small nuclear ribonucleoprotein PRP4-like protein [Salvia splendens]	LIS	63.223	65.536	66.821	25.933	23.998	26.057	0.410183	0.36618	0.389952	0.388772	-1.363	5.68977e-06	3.91504e-07
Unigene0033744	KAH6792178.1 S-adenosyl-L-methionine-dependent methyltransferases superfamily protein [Perilla frutescens var. hirtella] [Perilla frutescens]	--	48.918	48.689	46.313	19.929	18.777	19.367	0.407396	0.385652	0.418176	0.403741	-1.3085	5.74888e-06	3.96881e-07
Unigene0009314	KAH6773104.1 hypothetical protein C2S51_011508 [Perilla frutescens var. frutescens] [Perilla frutescens]	--	4.147	3.473	3.078	14.91	14.547	15.121	3.59537	4.1886	4.91261	4.23219	2.0814	5.77086e-06	3.99713e-07
Unigene0035441	XP_042011090.1 receptor-like protein EIX2 [Salvia splendens]	EIX2	97.185	91.469	94.925	19.308	21.889	24.709	0.198673	0.239305	0.2603	0.232759	-2.10309	5.80401e-06	4.03331e-07
Unigene0034757	XP_042054082.1 aspartyl protease family protein 1-like [Salvia splendens]	APF1	123.843	115.871	118.008	43.048	41.505	41.553	0.347601	0.3582	0.35212	0.352641	-1.50373	5.9042e-06	4.11639e-07
Unigene0045086	XP_042026947.1 berberine bridge enzyme-like 18 [Salvia splendens]	At4g20820	15.078	13.687	14.291	1.337	1.062	0.971	0.0886722	0.0775919	0.0679449	0.0780697	-3.67909	5.91117e-06	4.13472e-07
Unigene0025762	KZV25329.1 hypothetical protein F511_34118 [Dorcoceras hygrometricum]	Os03g0733400	14.223	15.758	15.52	0.046	0.057	0.056	0.0032342	0.00361721	0.00360825	0.00348655	-8.16398	5.91265e-06	4.14922e-07
Unigene0046092	KAH6777332.1 cellulose synthase-like D5 [Perilla frutescens var. frutescens] [Perilla frutescens]	CSLD5	2.443	2.748	2.364	18.431	17.618	19.314	7.54441	6.41121	8.17005	7.37522	2.88269	5.94096e-06	4.18263e-07
Unigene0034809	VAI83240.1 unnamed protein product [Triticum turgidum subsp. durum] [Triticum turgidum]	--	5.176	4.753	5.167	0.357	0.262	0.432	0.0689722	0.0551231	0.0836075	0.0692343	-3.85237	5.94311e-06	4.19769e-07
Unigene0005067	KAH6793329.1 hypothetical protein C2S52_003806 [Perilla frutescens var. hirtella] [Perilla frutescens]	--	7.738	7.445	7.486	2.218	2.034	2.517	0.286637	0.273203	0.336228	0.298689	-1.74328	6.00635e-06	4.25604e-07
Unigene0044127	KAH6799664.1 hypothetical protein C2S51_036148 [Perilla frutescens var. frutescens] [Perilla frutescens]	At4g27190	59.925	59.557	58.779	26.575	22.992	25.129	0.443471	0.38605	0.427517	0.419013	-1.25493	6.01471e-06	4.27566e-07
Unigene0048537	KAH6811117.1 Flavin-containing monooxygenase family protein [Perilla frutescens var. frutescens] [Perilla frutescens]	YUC10	0.548	0.958	1.273	12.768	13.863	13.034	23.2993	14.4708	10.2388	16.0029	4.00027	6.08669e-06	4.3407e-07
Unigene0033649	XP_042055126.1 ammonium transporter 1 member 1-like [Salvia splendens]	AMT1-1	236.391	244.951	230.802	73.217	83.364	79.326	0.309728	0.340329	0.343697	0.331252	-1.594	6.16327e-06	4.40936e-07
Unigene0026778	KAH6781225.1 Patched family protein [Perilla frutescens var. frutescens] [Perilla frutescens]	NPC1	19.019	21.082	19.667	79.657	74.09	75.252	4.18829	3.51437	3.82631	3.84299	1.94223	6.20018e-06	4.44989e-07
Unigene0018663	XP_042018840.1 uncharacterized protein LOC121766622 [Salvia splendens]	--	30.052	29.447	29.077	8.983	9.91	7.85	0.298915	0.336537	0.269973	0.301808	-1.7283	6.26467e-06	4.51045e-07
Unigene0018882	KAH6788979.1 hypothetical protein C2S51_003985 [Perilla frutescens var. frutescens] [Perilla frutescens]	--	1.787	2.229	1.729	9.466	10.126	9.669	5.29715	4.54284	5.59225	5.14408	2.36291	6.26896e-06	4.52782e-07
Unigene0016838	KAH6833571.1 ADP glucose pyrophosphorylase 1 [Perilla frutescens var. hirtella] [Perilla frutescens]	AGPP	611.861	629.476	595.539	228.157	250.252	245.573	0.37289	0.397556	0.412354	0.394267	-1.34276	6.27478e-06	4.54632e-07
Unigene0017689	QLI62352.1 histone deacetylase 1 [Salvia miltiorrhiza]	HDT1	112.924	107.824	105.4	228.939	238.147	240.002	2.02737	2.20866	2.27706	2.17103	1.11838	6.32939e-06	4.60031e-07
Unigene0001072	-	--	1.054	1.381	1.122	83.926	77.066	85.624	79.6262	55.8045	76.3137	70.5815	6.14122	6.49504e-06	4.73551e-07
Unigene0042937	KAH6798780.1 ROP interactive partner 3 [Perilla frutescens var. frutescens] [Perilla frutescens]	ICR2	6.757	5.402	6.744	22.564	23.629	23.117	3.33935	4.37412	3.42779	3.71375	1.89288	6.57758e-06	4.81067e-07
Unigene0034996	KAH6798245.1 hypothetical protein C2S52_022799 [Perilla frutescens var. hirtella] [Perilla frutescens]	WAK2	32.334	30.297	30.107	6.496	5.91	5.12	0.200903	0.195069	0.17006	0.188677	-2.40601	6.70909e-06	4.92214e-07
Unigene0001328	KAH6825793.1 hypothetical protein C2S53_018164, partial [Perilla frutescens var. hirtella] [Perilla frutescens]	GRDP1	29.695	29.702	31.572	361.218	328.676	358.404	12.1643	11.0658	11.352	11.5273	3.52699	6.79581e-06	5.00125e-07
Unigene0033456	KAH6770349.1 lipid transfer protein 12 [Perilla frutescens var. hirtella] [Perilla frutescens]	LE16	150.301	168.805	161.183	633.786	686.85	668.02	4.21678	4.0689	4.14448	4.14339	2.05081	6.79938e-06	5.01937e-07
Unigene0035182	-	--	24.628	25.662	27.44	0.649	0.396	0.785	0.0263521	0.0154314	0.0286079	0.0234638	-5.41342	6.86869e-06	5.08618e-07
Unigene0045698	KAH6773724.1 hypothetical protein C2S51_012128 [Perilla frutescens var. frutescens] [Perilla frutescens]	ephA	9.495	8.203	8.962	26.02	26.241	27.454	2.74039	3.19895	3.06338	3.00091	1.5854	7.00754e-06	5.20497e-07
Unigene0023446	XP_042018172.1 uncharacterized protein LOC121765940 [Salvia splendens]	--	96.926	95.456	90.358	34.263	33.833	33.766	0.353496	0.354436	0.373691	0.360541	-1.47176	7.15696e-06	5.33225e-07
Unigene0031333	XP_042037678.1 monocopper oxidase-like protein SKU5 isoform X2 [Salvia splendens]	SKU5	4.849	6.633	6.005	21.966	21.703	22.034	4.53001	3.27197	3.66928	3.82375	1.93499	7.15719e-06	5.34873e-07
Unigene0019419	KAH6788566.1 hypothetical protein C2S51_003572 [Perilla frutescens var. frutescens] [Perilla frutescens]	sbt3	29.406	30.764	25.917	80.608	78.877	77.733	2.74121	2.56394	2.99931	2.76815	1.46892	7.15917e-06	5.36652e-07
Unigene0028010	XP_042036823.1 calcium-dependent protein kinase 29-like [Salvia splendens]	CPK29	24.412	22.534	23.24	6.003	6.171	6.523	0.245904	0.273853	0.28068	0.266812	-1.9061	7.17994e-06	5.39845e-07
Unigene0033658	KAH6815857.1 hypothetical protein C2S51_020677 [Perilla frutescens var. frutescens] [Perilla frutescens]	RVE1	17.149	16.32	16.38	8.279	8.253	8.018	0.482769	0.505699	0.489499	0.492656	-1.02135	7.18808e-06	5.42095e-07
Unigene0015493	PIN26113.1 60S ribosomal protein L22 [Handroanthus impetiginosus]	RPL17A	164.181	185.69	177.592	388.599	392.603	381.767	2.36689	2.11429	2.14969	2.21029	1.14424	7.20201e-06	5.44787e-07
Unigene0023892	KAH6776203.1 VACUOLAR SORTING RECEPTOR 6 [Perilla frutescens var. hirtella] [Perilla frutescens]	VSR6	71.044	70.226	68.461	17.689	22.723	19.543	0.248987	0.32357	0.285462	0.286006	-1.80588	7.20556e-06	5.46697e-07
Unigene0035608	KAH6771814.1 Cupredoxin superfamily protein [Perilla frutescens var. frutescens] [Perilla frutescens]	SKU5	25.584	23.092	27.291	63.962	65.568	65.291	2.50008	2.83942	2.3924	2.5773	1.36586	7.25331e-06	5.51972e-07
Unigene0007145	XP_042018352.1 NDR1/HIN1-like protein 1 [Salvia splendens]	NHL1	276.794	274.967	262.365	68.89	79.342	62.507	0.248885	0.288551	0.238244	0.25856	-1.95143	7.25703e-06	5.53908e-07
Unigene0011744	XP_010547605.1 PREDICTED: histone H3.2-like [Tarenaya hassleriana]	HTR2	0.935	1.53	1.357	12.59	12.91	13.766	13.4652	8.43791	10.1444	10.6825	3.41718	7.29222e-06	5.58256e-07
Unigene0045916	KAH6807435.1 hypothetical protein C2S51_028543 [Perilla frutescens var. frutescens] [Perilla frutescens]	--	0.214	0.163	0.103	16.592	18.49	18.151	77.5327	113.436	176.223	122.397	6.93543	7.31063e-06	5.61331e-07
Unigene0038560	KAG6389964.1 hypothetical protein SASPL_151439 [Salvia splendens]	MIK2	15.496	14.534	15.284	5.622	5.275	5.144	0.362803	0.362942	0.336561	0.354102	-1.49776	7.31214e-06	5.63113e-07
Unigene0013720	GFQ01835.1 retrovirus-related pol polyprotein from transposon tnt 1-94 [Phtheirospermum japonicum]	RE1	5.101	5.491	4.936	0	0.151	0.075	0	0.0274995	0.0151945	0.0142313	-6.13478	7.38714e-06	5.70572e-07
Unigene0021979	XP_042055940.1 elastin-like [Salvia splendens]	--	46.625	54.258	53.062	371.797	357.877	394.115	7.9742	6.59584	7.42744	7.33249	2.8743	7.46518e-06	5.783e-07
Unigene0005316	KAH6768490.1 hypothetical protein C2S51_013826 [Perilla frutescens var. frutescens] [Perilla frutescens]	TCX2	3.039	3.255	2.94	8.62	8.589	8.143	2.83646	2.63871	2.76973	2.7483	1.45854	7.5002e-06	5.82722e-07
Unigene0035169	XP_042061862.1 pathogenesis-related protein STH-21-like [Salvia splendens]	STH-21	63.195	59.387	56.548	1.445	2.272	1.749	0.0228657	0.0382575	0.0309295	0.0306842	-5.02636	7.52278e-06	5.8619e-07
Unigene0024481	KAH6828192.1 hypothetical protein C2S53_017858 [Perilla frutescens var. hirtella] [Perilla frutescens]	--	2.345	1.991	3.404	22.759	24.641	24.261	9.70533	12.3762	7.1272	9.73624	3.28337	7.52477e-06	5.8806e-07
Unigene0038357	KAH6789835.1 UDP-Glycosyltransferase superfamily protein [Perilla frutescens var. frutescens] [Perilla frutescens]	UGT84A24	1.061	0.624	1.106	9.152	9.454	8.674	8.62582	15.1506	7.84268	10.5397	3.39776	7.58234e-06	5.94287e-07
Unigene0015104	-	--	1.242	1.017	1.502	27.527	24.746	26.789	22.1634	24.3324	17.8356	21.4438	4.42249	7.59358e-06	5.96898e-07
Unigene0014885	KAH6787021.1 hypothetical protein C2S52_006573 [Perilla frutescens var. hirtella] [Perilla frutescens]	RLP54	14.639	13.666	13.074	0	0.211	0	0	0.0154398	0	0.00514659	-7.60217	7.62462e-06	6.01075e-07
Unigene0037141	KAH6756349.1 DGCR14-like protein [Perilla frutescens var. hirtella] [Perilla frutescens]	ESS2	76.319	78.885	79.189	169.261	160.287	168.088	2.21781	2.03191	2.12262	2.12411	1.08686	7.70759e-06	6.09372e-07
Unigene0009487	KAH6819508.1 Leucine-rich repeat protein kinase family protein [Perilla frutescens var. frutescens] [Perilla frutescens]	SOBIR1	241.175	225.713	240.551	83.844	84.341	81.113	0.347648	0.373665	0.337197	0.352836	-1.50293	7.71287e-06	6.11547e-07
Unigene0041147	XP_042031763.1 wall-associated receptor kinase-like 8 [Salvia splendens]	WAKL1	0.242	0.132	0.059	11.955	10.753	10.966	49.4008	81.4621	185.864	105.576	6.72214	7.73804e-06	6.15306e-07
Unigene0011827	XP_042063417.1 uncharacterized protein LOC121807267 [Salvia splendens]	--	37.366	40.41	38.163	7.717	9.067	7.522	0.206525	0.224375	0.197102	0.209334	-2.25612	7.78179e-06	6.20558e-07
Unigene0003640	KAH6801904.1 RING domain ligase1 [Perilla frutescens var. frutescens] [Perilla frutescens]	RGLG2	60.625	61.122	64.222	28.332	27.596	28.248	0.467332	0.45149	0.439849	0.452891	-1.14277	7.83318e-06	6.2644e-07
Unigene0015379	KAH6815448.1 hypothetical protein C2S51_020268 [Perilla frutescens var. frutescens] [Perilla frutescens]	At4g10955	30.531	30.458	28.758	6.062	7.626	5.956	0.198552	0.250378	0.207108	0.218679	-2.19311	7.84943e-06	6.29528e-07
Unigene0031585	KAG6434837.1 hypothetical protein SASPL_106481 [Salvia splendens]	--	21.415	21.185	22.663	1.163	2.844	1.76	0.0543077	0.134246	0.0776596	0.0887378	-3.49431	7.89504e-06	6.34985e-07
Unigene0046313	XP_041989317.1 GDSL esterase/lipase At5g45960-like [Salvia splendens]	At5g45960	6.953	6.641	6.127	41.111	42.346	45.195	5.9127	6.37645	7.37637	6.55517	2.71263	7.91666e-06	6.38527e-07
Unigene0039513	XP_042014790.1 putative receptor-like protein kinase At5g39000 [Salvia splendens]	FER	15.769	15.517	17.08	1.609	1.405	1.739	0.102036	0.0905459	0.101815	0.0981322	-3.34913	7.94804e-06	6.42869e-07
Unigene0012463	KAH6820682.1 enolase 1 [Perilla frutescens var. hirtella] [Perilla frutescens]	ENO1	16.522	16.471	14.355	62.559	67.437	66.863	3.78641	4.09429	4.65782	4.1795	2.06333	8.00062e-06	6.48946e-07
Unigene0008363	KAH6768502.1 ATP sulfurylase 1 [Perilla frutescens var. frutescens] [Perilla frutescens]	APS1	277.325	279.95	265.302	116.377	123.732	114.526	0.419641	0.441979	0.431682	0.431101	-1.2139	8.02003e-06	6.52347e-07
Unigene0019122	XP_042035709.1 U-box domain-containing protein 35-like isoform X1 [Salvia splendens]	PUB34	15.435	15.754	14.897	5.835	6.478	6.251	0.378037	0.411197	0.419615	0.40295	-1.31133	8.06959e-06	6.58217e-07
Unigene0047482	KAH6754748.1 hypothetical protein C2S53_020632 [Perilla frutescens var. hirtella] [Perilla frutescens]	DOR	19.027	18.71	20.844	0	0	0.083	0	0	0.00398196	0.00132732	-9.55727	8.07325e-06	6.60355e-07
Unigene0037582	XP_042036630.1 UDP-glycosyltransferase 83A1-like [Salvia splendens]	UGT83A1	4.847	4.668	4.322	15.112	15.548	16.295	3.1178	3.33076	3.77025	3.40627	1.76819	8.20333e-06	6.72864e-07
Unigene0034711	KAH6780056.1 NmrA-like negative transcriptional regulator family protein [Perilla frutescens var. hirtella] [Perilla frutescens]	PCBER	36.008	36.063	38.192	15.162	14.461	14.449	0.421073	0.400993	0.378325	0.40013	-1.32146	8.23438e-06	6.77286e-07
Unigene0014585	XP_042022187.1 amino-acid permease BAT1 homolog isoform X3 [Salvia splendens]	BAT1	26.546	27.001	28.179	11.582	12.237	11.655	0.436299	0.453205	0.413606	0.43437	-1.203	8.24287e-06	6.79863e-07
Unigene0008501	ABI48361.1 putative alcohol acyltransferase 2 [Lavandula angustifolia]	DCR	22.678	19.45	24.685	73.549	70.989	73.273	3.24319	3.64982	2.96832	3.28711	1.71682	8.25559e-06	6.82793e-07
Unigene0004242	KAH6769316.1 hypothetical protein C2S51_014652 [Perilla frutescens var. frutescens] [Perilla frutescens]	--	60.607	63.328	57.097	4.678	3.601	2.097	0.0771858	0.0568627	0.036727	0.0569252	-4.13479	8.26542e-06	6.85489e-07
Unigene0018178	XP_042014654.1 serine/threonine-protein kinase TIO-like [Salvia splendens]	TIO	1.734	1.464	1.456	12.14	13	13.423	7.00115	8.87978	9.21909	8.36668	3.06465	8.29694e-06	6.89994e-07
Unigene0017595	KAH6817393.1 Glycosyl hydrolase family protein with chitinase insertion domain-containing protein [Perilla frutescens var. frutescens] [Perilla frutescens]	ChiC	50.284	48.679	46.341	5.536	7.373	4.189	0.110095	0.151462	0.0903951	0.117317	-3.09151	8.34262e-06	6.95693e-07
Unigene0016746	PIM97690.1 hypothetical protein CDL12_29837 [Handroanthus impetiginosus]	PDF2.2	5.779	10.814	8.254	116.938	117.822	107.399	20.235	10.8953	13.0118	14.714	3.87912	8.34632e-06	6.97904e-07
Unigene0021289	KAH6766906.1 anti-oxidant 1-like protein [Perilla frutescens var. hirtella] [Perilla frutescens]	CCH	277.545	263.519	268.54	100.82	93.376	85.241	0.363256	0.354343	0.317424	0.345008	-1.5353	8.38855e-06	7.03346e-07
Unigene0018821	XP_011099873.2 LOW QUALITY PROTEIN: uncharacterized protein LOC105178172 [Sesamum indicum]	APSR1	2.542	2.59	1.968	9.869	9.544	10.104	3.88238	3.68494	5.13415	4.23382	2.08196	8.38911e-06	7.05305e-07
Unigene0010595	XP_042061892.1 pectin acetylesterase 7-like isoform X2 [Salvia splendens]	PAE7	0.835	0.521	0.462	69.452	78.193	73.408	83.176	150.083	158.892	130.717	7.0303	8.54748e-06	7.20567e-07
Unigene0035443	XP_042005953.1 receptor-like protein EIX2 [Salvia splendens]	--	26.391	26.778	27.332	4.361	3.949	6.256	0.165246	0.147472	0.228889	0.180536	-2.46964	8.55719e-06	7.23335e-07
Unigene0020014	KAH6780065.1 hypothetical protein C2S52_011302 [Perilla frutescens var. hirtella] [Perilla frutescens]	HSR4	64.353	66.867	65.486	31.514	32.137	34.401	0.489705	0.480611	0.525318	0.498545	-1.0042	8.57232e-06	7.26567e-07
Unigene0022324	KAH6802133.1 Leucine-rich repeat family protein [Perilla frutescens var. frutescens] [Perilla frutescens]	PII-2	4.675	4.536	5.6	14.896	15.058	14.753	3.18631	3.31966	2.63446	3.04681	1.6073	8.58493e-06	7.29592e-07
Unigene0048168	PIN12128.1 hypothetical protein CDL12_15268 [Handroanthus impetiginosus]	--	18.715	19.237	17.353	41.607	41.755	40.031	2.22319	2.17056	2.30686	2.23354	1.15933	8.6151e-06	7.34119e-07
Unigene0006344	KAH6802764.1 hypothetical protein C2S51_034210 [Perilla frutescens var. frutescens] [Perilla frutescens]	--	60.712	62.055	64.698	22.97	20.261	20.95	0.378344	0.326501	0.323812	0.342886	-1.5442	8.61519e-06	7.3609e-07
Unigene0033537	XP_042060784.1 solute carrier family 25 member 44-like [Salvia splendens]	SLC25A44	15.83	16.726	18.121	59.874	61.809	57.238	3.78231	3.69538	3.15866	3.54545	1.82597	8.6201e-06	7.38473e-07
Unigene0039745	XP_042029457.1 disease resistance protein RGA2-like [Salvia splendens]	RGA4	11.966	12.923	12.738	2.524	2.985	2.391	0.210931	0.230984	0.187706	0.209874	-2.25241	8.63775e-06	7.41953e-07
Unigene0015344	XP_042036625.1 jacalin-related lectin 19-like [Salvia splendens]	JAL19	124.059	124.444	121.289	61.161	54.271	55.955	0.492999	0.436108	0.461336	0.463481	-1.10942	8.70022e-06	7.49301e-07
Unigene0027393	XP_042010410.1 putative late blight resistance protein homolog R1A-10 [Salvia splendens]	At1g50180	20.689	20.047	22.09	3.366	2.905	2.924	0.162695	0.144909	0.132368	0.146657	-2.76948	8.70534e-06	7.51726e-07
Unigene0000546	KAH6801509.1 beta galactosidase 1 [Perilla frutescens var. hirtella] [Perilla frutescens]	BGAL2	4.306	4.453	3.947	50.219	53.21	47.68	11.6626	11.9492	12.0801	11.8973	3.57256	8.72317e-06	7.55253e-07
Unigene0043046	XP_042028185.1 apyrase-like [Salvia splendens]	RROP1	9.648	10.952	10.315	39.153	42.179	42.17	4.05815	3.85126	4.08822	3.99921	1.99971	8.76868e-06	7.61191e-07
Unigene0017524	KAG6417353.1 hypothetical protein SASPL_119507 [Salvia splendens]	CEPR1	10.651	11.329	11.083	5.321	5.348	5.309	0.499578	0.472063	0.479022	0.483554	-1.04825	8.78378e-06	7.64503e-07
Unigene0047133	XP_041990232.1 60S ribosomal protein L18a [Salvia splendens]	RPL18AB	76.923	70.209	74.217	156.352	149.596	153.84	2.03258	2.13072	2.07284	2.07871	1.05569	8.8211e-06	7.69761e-07
Unigene0040826	KAH6778057.1 P-loop containing nucleoside triphosphate hydrolases superfamily protein [Perilla frutescens var. frutescens] [Perilla frutescens]	KIN10A	1.451	1.84	1.54	16.313	15.368	17.088	11.2426	8.35217	11.0961	10.2303	3.35478	8.82363e-06	7.71993e-07
Unigene0014713	XP_011072384.1 protein PLANT CADMIUM RESISTANCE 8-like [Sesamum indicum]	PCR8	13.734	14.083	12.886	1.989	1.769	2.408	0.144823	0.125612	0.186869	0.152435	-2.71373	8.83129e-06	7.74675e-07
Unigene0047957	KAH6775067.1 ATP binding microtubule motor family protein [Perilla frutescens var. hirtella] [Perilla frutescens]	KIN6	0.497	0.814	0.481	5.04	5.457	5.229	10.1408	6.70393	10.8711	9.23863	3.20768	8.83911e-06	7.77375e-07
Unigene0035158	KAH6817234.1 hypothetical protein C2S51_000837 [Perilla frutescens var. frutescens] [Perilla frutescens]	--	16.209	15.549	16.96	3.525	4.053	3.793	0.217472	0.26066	0.223644	0.233925	-2.09588	8.88636e-06	7.83555e-07
Unigene0041536	XP_041993847.1 probable E3 ubiquitin-protein ligase RZFP34 isoform X2 [Salvia splendens]	RZFP34	11.186	10.765	12.59	31.345	30.027	30.884	2.80216	2.78932	2.45306	2.68151	1.42305	8.93543e-06	7.89917e-07
Unigene0000570	KAH6767326.1 NC domain-containing protein-like protein [Perilla frutescens var. hirtella] [Perilla frutescens]	PSE1	5.934	5.888	6.394	18.634	19.915	20.003	3.14021	3.3823	3.1284	3.21697	1.6857	8.95965e-06	7.941e-07
Unigene0047308	KAH6829016.1 hypothetical protein C2S53_011933 [Perilla frutescens var. hirtella] [Perilla frutescens]	B120	95.96	99.847	101.486	49.804	48.44	47.466	0.519008	0.485142	0.46771	0.49062	-1.02732	9.02972e-06	8.02367e-07
Unigene0042670	KAH6763648.1 hypothetical protein C2S51_014897 [Perilla frutescens var. frutescens] [Perilla frutescens]	RPM1	0.536	0.241	0.305	3.014	3.115	3.118	5.62313	12.9253	10.223	9.59047	3.2616	9.16894e-06	8.16827e-07
Unigene0017031	XP_041993895.1 endochitinase EP3-like [Salvia splendens]	Cht5	173.091	187.354	176.06	48.664	52.078	47.434	0.281147	0.277966	0.26942	0.276177	-1.85633	9.1769e-06	8.19627e-07
Unigene0008755	XP_041991353.1 UDP-glucuronic acid decarboxylase 2-like [Salvia splendens]	UXS2	41.127	36.176	38.324	103.887	98.077	101.313	2.526	2.71111	2.64359	2.6269	1.39336	9.25643e-06	8.28839e-07
Unigene0047945	-	--	87.515	96.363	86.339	0.332	0.812	0.201	0.00379364	0.00842647	0.00232803	0.00484938	-7.68798	9.3016e-06	8.35004e-07
Unigene0030753	XP_042060913.1 DNA replication licensing factor MCM3 homolog 2-like [Salvia splendens]	ROA2	3.753	2.935	5.203	25.261	24.576	25.807	6.73088	8.37342	4.96002	6.68811	2.7416	9.365e-06	8.42829e-07
Unigene0039886	KAH6767276.1 ACT-like protein tyrosine kinase family protein [Perilla frutescens var. hirtella] [Perilla frutescens]	STY46	12.5	13.205	13.591	2.628	3.142	3.111	0.21024	0.23794	0.228901	0.225694	-2.14756	9.47491e-06	8.54879e-07
Unigene0037993	KAH6781368.1 hypothetical protein C2S51_006661 [Perilla frutescens var. frutescens] [Perilla frutescens]	WAKL2	23.867	23.181	21.638	3.185	3.294	3.855	0.133448	0.142099	0.178159	0.151235	-2.72513	9.47881e-06	8.5739e-07
Unigene0048044	KAF8704946.1 hypothetical protein HU200_031190 [Digitaria exilis]	HTR2	8.56	12.188	5.762	83.121	88.968	83.003	9.7104	7.29964	14.4052	10.4718	3.38843	9.50305e-06	8.61748e-07
Unigene0023514	XP_042039414.1 endochitinase A-like isoform X1 [Salvia splendens]	--	3.514	3.138	3.168	14.99	16.375	15.289	4.26579	5.21829	4.82607	4.77005	2.25401	9.61202e-06	8.7382e-07
Unigene0037634	XP_042040002.1 uncharacterized protein LOC121785626 isoform X5 [Salvia splendens]	--	1.267	1.653	1.734	13.403	14.842	14.436	10.5785	8.97883	8.32526	9.29421	3.21633	9.61328e-06	8.76125e-07
Unigene0037682	XP_042014609.1 protein NLP2-like [Salvia splendens]	NLP2	60.58	58.315	58.82	29.432	28.017	30.833	0.485837	0.480442	0.524192	0.496824	-1.00919	9.65456e-06	8.82087e-07
Unigene0018521	KAG6395734.1 hypothetical protein SASPL_141858 [Salvia splendens]	RGA3	60.416	60.787	58.455	17.653	14.14	18.606	0.292191	0.232616	0.318296	0.281034	-1.83118	9.67628e-06	8.86276e-07
Unigene0001739	KAH6761004.1 hypothetical protein C2S51_017953 [Perilla frutescens var. frutescens] [Perilla frutescens]	UGT83A1	48.654	46.834	48.284	23.312	21.331	20.859	0.479138	0.45546	0.432006	0.455535	-1.13437	9.78809e-06	8.98747e-07
Unigene0028569	KAH6828773.1 BTB/POZ domain with WD40/YVTN repeat-like protein [Perilla frutescens var. hirtella] [Perilla frutescens]	At2g24240	24.882	26.194	24.867	10.545	10.429	9.538	0.4238	0.398145	0.383561	0.401835	-1.31532	9.82108e-06	9.04014e-07
Unigene0044591	KAH6760545.1 hypothetical protein C2S51_017494 [Perilla frutescens var. frutescens] [Perilla frutescens]	--	0.655	0.429	0.317	8.307	8.765	7.852	12.6824	20.4312	24.7697	19.2945	4.27012	9.90797e-06	9.14269e-07
Unigene0031996	KAH6801654.1 mitochondrial substrate carrier family protein [Perilla frutescens var. frutescens] [Perilla frutescens]	MFL1	27.753	26.603	28.441	6.699	7.345	8.371	0.241379	0.276097	0.294329	0.270602	-1.88576	9.96863e-06	9.22138e-07
Unigene0028352	KAH6829989.1 Pectin lyase-like superfamily protein [Perilla frutescens var. hirtella] [Perilla frutescens]	GSVIVT00026920001	14.63	15.552	14.081	72.353	79.424	78.24	4.94552	5.107	5.55642	5.20298	2.37934	9.97725e-06	9.25208e-07
Unigene0044947	KAH6773632.1 GDSL-like Lipase/Acylhydrolase superfamily protein [Perilla frutescens var. frutescens] [Perilla frutescens]	At1g28570	5.209	5.022	4.62	0	0.092	0.091	0	0.0183194	0.019697	0.0126721	-6.3022	1.00831e-05	9.37325e-07
Unigene0012869	KAH6791883.1 Methylenetetrahydrofolate reductase family protein [Perilla frutescens var. hirtella] [Perilla frutescens]	POX1	99.573	106.016	96.921	22.801	24.574	24.772	0.228988	0.231795	0.25559	0.238791	-2.06618	1.01046e-05	9.41627e-07
Unigene0037393	KAH6838233.1 BTB and TAZ domain protein 4 [Perilla frutescens var. hirtella] [Perilla frutescens]	BT4	1.542	2.079	1.316	9.22	8.863	8.776	5.97925	4.26311	6.66869	5.63702	2.49493	1.01213e-05	9.45488e-07
Unigene0030176	KAH6791929.1 hypothetical protein C2S52_002406 [Perilla frutescens var. hirtella] [Perilla frutescens]	XLG1	27.243	25.759	27.109	11.635	11.039	10.577	0.427082	0.428549	0.390166	0.415266	-1.26789	1.01282e-05	9.48441e-07
Unigene0039294	KAH6788637.1 acetoacetyl-CoA thiolase 2 [Perilla frutescens var. frutescens] [Perilla frutescens]	AAT1	52.774	60.841	59.198	135.912	140.723	136.306	2.57536	2.31296	2.30254	2.39696	1.2612	1.03127e-05	9.68065e-07
Unigene0041579	XP_041990368.1 BRAP2 RING ZnF UBP domain-containing protein 1-like [Salvia splendens]	BRIZ1	17.081	16.517	17.966	52.821	57.329	55.686	3.09238	3.47091	3.09952	3.22094	1.68748	1.03375e-05	9.72746e-07
Unigene0041559	XP_042041383.1 uncharacterized protein LOC121786832 [Salvia splendens]	--	27.155	28.211	24.936	0.063	0	0.383	0.00232001	0	0.0153593	0.00589311	-7.40675	1.0588e-05	9.9873e-07
Unigene0012590	-	--	4.028	3.383	3.598	18.85	20.741	20.211	4.67974	6.13095	5.61729	5.47599	2.45312	1.05976e-05	1.00205e-06
Unigene0022479	XP_042015709.1 BTB/POZ and TAZ domain-containing protein 1-like [Salvia splendens]	BT1	102.375	106.957	109.712	42.251	44.703	44.699	0.412708	0.417953	0.407421	0.412694	-1.27686	1.07487e-05	1.01878e-06
Unigene0000697	XP_042066333.1 cell division cycle 20.2, cofactor of APC complex-like [Salvia splendens]	CDC20-1	6.226	8.396	5.174	39.021	37.744	40.224	6.26743	4.49547	7.77426	6.17905	2.62739	1.07695e-05	1.02321e-06
Unigene0042948	-	--	7.152	7.268	7.397	0.643	0	0.778	0.0899049	0	0.105178	0.0650276	-3.9428	1.09121e-05	1.03925e-06
Unigene0043855	XP_042061518.1 protein WHAT'S THIS FACTOR 9, mitochondrial-like, partial [Salvia splendens]	WTF9	9.214	8.514	8.49	21.436	20.51	21.847	2.32646	2.40897	2.57326	2.43623	1.28465	1.09317e-05	1.0436e-06
Unigene0023701	KAH6832308.1 Pentatricopeptide repeat superfamily protein [Perilla frutescens var. hirtella] [Perilla frutescens]	At3g48250	4.35	3.998	4.209	1.326	1.216	1.284	0.304828	0.304152	0.305061	0.30468	-1.71463	1.09394e-05	1.04683e-06
Unigene0018114	KAH6763917.1 hypothetical protein C2S51_015166 [Perilla frutescens var. frutescens] [Perilla frutescens]	DGAT3	380.775	375.369	346.154	70.195	75.128	69.488	0.184348	0.200144	0.200743	0.195078	-2.35787	1.09531e-05	1.05064e-06
Unigene0015578	CAH0369676.1 unnamed protein product [Pelagomonas calceolata]	Calml3	17.987	19.635	17.965	1.513	1.849	0.814	0.0841163	0.0941686	0.0453103	0.0745317	-3.746	1.09636e-05	1.05415e-06
Unigene0034774	KAH6792998.1 senescence-associated gene 12 protein [Perilla frutescens var. hirtella] [Perilla frutescens]	OsI_14861	60.528	56.167	56.37	14.421	15.981	13.564	0.238253	0.284527	0.240624	0.254468	-1.97444	1.101e-05	1.06111e-06
Unigene0022368	KAH6821502.1 crooked neck protein [Perilla frutescens var. hirtella] [Perilla frutescens]	clf-1	8.353	7.262	7.736	22.166	23.772	23.005	2.65366	3.27348	2.97376	2.96696	1.56899	1.10489e-05	1.06738e-06
Unigene0029777	KAH6814337.1 hypothetical protein C2S51_023355 [Perilla frutescens var. frutescens] [Perilla frutescens]	Os07g0682400	2.321	2.835	2.673	12.915	13.149	12.031	5.56441	4.6381	4.50094	4.90115	2.29312	1.10758e-05	1.07251e-06
Unigene0007371	PWA57801.1 reversibly glycosylated polypeptide family, nucleotide-diphospho-sugar transferase [Artemisia annua]	UAM1	0.33	0.288	0.128	6.888	6.527	6.115	20.8727	22.6632	47.7734	30.4365	4.92773	1.11359e-05	1.08086e-06
Unigene0028533	KAH6765442.1 hypothetical protein C2S52_016425 [Perilla frutescens var. hirtella] [Perilla frutescens]	CYP76B10	73.806	71.316	69.214	30.665	32.757	30.965	0.415481	0.459322	0.447381	0.440728	-1.18204	1.11369e-05	1.08349e-06
Unigene0023770	KAH6782404.1 hypothetical protein C2S51_007697 [Perilla frutescens var. frutescens] [Perilla frutescens]	exgA	10.014	10.585	10.732	20.71	21.818	21.003	2.0681	2.06122	1.95704	2.02879	1.02062	1.1159e-05	1.08819e-06
Unigene0046278	XP_042048975.1 lectin-domain containing receptor kinase VI.4-like [Salvia splendens]	LECRK61	24.476	26.862	25.543	7.032	6.977	6.908	0.287302	0.259735	0.270446	0.272494	-1.8757	1.11925e-05	1.094e-06
Unigene0001219	KAH6775401.1 phosphoenolpyruvate carboxylase 1 [Perilla frutescens var. hirtella] [Perilla frutescens]	PPC1	2.919	3.293	3.201	13.529	12.457	13.511	4.63481	3.78287	4.22087	4.21285	2.0748	1.12352e-05	1.10074e-06
Unigene0044901	KAH6826091.1 hypothetical protein C2S53_001528 [Perilla frutescens var. hirtella] [Perilla frutescens]	--	6.457	6.26	6.295	3.141	3.072	2.788	0.486449	0.490735	0.442891	0.473358	-1.079	1.12973e-05	1.1094e-06
Unigene0045676	KAH6791927.1 hypothetical protein C2S52_002404 [Perilla frutescens var. hirtella] [Perilla frutescens]	SD113	43.687	41.051	38.783	2.935	3.11	2.922	0.0671825	0.0757594	0.0753423	0.0727614	-3.78068	1.13153e-05	1.11375e-06
Unigene0016315	XP_042045873.1 NADPH-dependent aldo-keto reductase, chloroplastic-like [Salvia splendens]	AKR4C9	2.514	2.983	3.913	33.723	34.957	31.394	13.4141	11.7187	8.023	11.0519	3.46623	1.1319e-05	1.11668e-06
Unigene0009063	XP_011093901.1 probable pectinesterase/pectinesterase inhibitor 12 [Sesamum indicum]	PME12	60.384	67.172	63.807	11.202	10.452	10.563	0.185513	0.155601	0.165546	0.168886	-2.56587	1.13855e-05	1.12584e-06
Unigene0048464	KAG9144776.1 hypothetical protein Leryth_017251 [Lithospermum erythrorhizon]	XTH2	3.456	2.602	3.344	25.893	28.364	25.828	7.49219	10.9008	7.72368	8.70557	3.12194	1.1395e-05	1.12938e-06
Unigene0045321	XP_041994276.1 probable phospholipid-transporting ATPase 4 isoform X1 [Salvia splendens]	ALA4	40.693	39.801	41.115	17.786	16.133	18.752	0.437078	0.405342	0.456087	0.432835	-1.20811	1.15089e-05	1.14329e-06
Unigene0017285	KAH6831371.1 hypothetical protein C2S53_014544 [Perilla frutescens var. hirtella] [Perilla frutescens]	--	1.726	1.884	1.133	13.067	14.143	12.966	7.57068	7.5069	11.444	8.84051	3.14413	1.15098e-05	1.146e-06
Unigene0004564	KAH6825889.1 hypothetical protein C2S53_011254 [Perilla frutescens var. hirtella] [Perilla frutescens]	--	8.698	8.439	8.416	2.519	2.738	2.033	0.289607	0.324446	0.241564	0.285206	-1.80993	1.15127e-05	1.14891e-06
Unigene0030540	KAH6770827.1 Microtubule associated protein family protein [Perilla frutescens var. hirtella] [Perilla frutescens]	MAP65-3	1.121	2.097	1.962	12.151	12.644	13.081	10.8394	6.02957	6.66718	7.84539	2.97185	1.15252e-05	1.15279e-06
Unigene0006034	KAH6761752.1 kinase family with leucine-rich repeat domain-containing protein [Perilla frutescens var. hirtella] [Perilla frutescens]	RLK5	30.831	32.449	33.955	6.715	5.944	5.325	0.2178	0.18318	0.156825	0.185935	-2.42713	1.16102e-05	1.16393e-06
Unigene0012104	KAH6768833.1 hypothetical protein C2S51_014169 [Perilla frutescens var. frutescens] [Perilla frutescens]	--	39.544	54.881	44.455	239.073	250.871	260.289	6.04575	4.57118	5.85511	5.49068	2.45698	1.1641e-05	1.16967e-06
Unigene0047442	XP_042037672.1 stem-specific protein TSJT1-like [Salvia splendens]	TSJT1	705.567	710.878	758.291	269.315	253.385	260.293	0.3817	0.35644	0.343263	0.360467	-1.47206	1.17172e-05	1.17999e-06
Unigene0000444	XP_042065990.1 oligopeptide transporter 4-like [Salvia splendens]	OPT4	74.94	70.82	77.012	19.365	22.127	19.536	0.258407	0.31244	0.253675	0.27484	-1.86333	1.18828e-05	1.19938e-06
Unigene0004593	KAH6793792.1 xyloglucan endotransglucosylase/hydrolase 30 [Perilla frutescens var. hirtella] [Perilla frutescens]	XTH30	61.969	59.211	60.177	24.745	21.506	24.973	0.399313	0.36321	0.414992	0.392505	-1.34922	1.18928e-05	1.2031e-06
Unigene0042603	KZV25329.1 hypothetical protein F511_34118 [Dorcoceras hygrometricum]	Os03g0733400	37.842	33.853	33.916	0	0.121	0.18	0	0.00357428	0.00530723	0.0029605	-8.39994	1.1897e-05	1.20623e-06
Unigene0021133	KAG5219203.1 histone [Salix suchowensis]	At1g07660	3.618	2.992	3.607	24.965	22.483	23.3	6.90022	7.51437	6.45966	6.95808	2.79869	1.19035e-05	1.2096e-06
Unigene0002132	KAH6767344.1 cyclic nucleotide gated channel 1 [Perilla frutescens var. hirtella] [Perilla frutescens]	CNGC3	41.744	38.791	39.343	8.859	6.292	6.41	0.212222	0.162203	0.162926	0.179117	-2.48103	1.19314e-05	1.21516e-06
Unigene0033226	KAH6796992.1 hypothetical protein C2S52_021546 [Perilla frutescens var. hirtella] [Perilla frutescens]	At1g65710	2.304	1.704	1.87	16.857	18.713	17.278	7.31641	10.9818	9.23957	9.17926	3.19838	1.19526e-05	1.22004e-06
Unigene0041507	XP_042050100.1 syntaxin-121-like [Salvia splendens]	SYP121	47.148	45.345	46.952	13.577	15.232	11.408	0.287966	0.335914	0.242972	0.28895	-1.79111	1.19634e-05	1.22387e-06
Unigene0006624	KAH6782289.1 Sec14p-like phosphatidylinositol transfer family protein [Perilla frutescens var. frutescens] [Perilla frutescens]	PATL4	7.119	4.734	4.75	41.172	43.99	45.193	5.7834	9.29235	9.51432	8.19669	3.03504	1.20557e-05	1.23606e-06
Unigene0004749	XP_042030967.1 delta(24)-sterol reductase [Salvia splendens]	DIM	90.767	93.241	96.972	280.751	285.263	304.229	3.0931	3.05942	3.13729	3.0966	1.63068	1.20742e-05	1.2407e-06
Unigene0035411	KAH6823972.1 Plant invertase/pectin methylesterase inhibitor superfamily protein [Perilla frutescens var. hirtella] [Perilla frutescens]	PMEI6	58.924	59.312	60.255	11.498	17.244	14.105	0.195133	0.290734	0.234088	0.239985	-2.05898	1.2087e-05	1.24478e-06
Unigene0025754	KAH6813503.1 sulfate transporter 1 [Perilla frutescens var. frutescens] [Perilla frutescens]	SULTR1;3	162.879	174.763	161.066	50.893	47.425	47.543	0.312459	0.271368	0.295177	0.293001	-1.77102	1.21068e-05	1.24957e-06
Unigene0035333	KAH6758976.1 general regulatory factor 2 [Perilla frutescens var. frutescens] [Perilla frutescens]	TFT6	28.633	30.446	33.077	72.286	75.787	74.263	2.52457	2.48923	2.24516	2.41965	1.2748	1.21425e-05	1.25603e-06
Unigene0034558	KAH6812707.1 HXXXD-type acyl-transferase family protein [Perilla frutescens var. frutescens] [Perilla frutescens]	PHT1	10.914	12.641	8.786	67.113	73.376	72.742	6.14926	5.8046	8.27931	6.74439	2.75369	1.21797e-05	1.26265e-06
Unigene0044260	KAH6756843.1 hypothetical protein C2S53_000611 [Perilla frutescens var. hirtella] [Perilla frutescens]	--	18.88	19.579	18.211	3.281	3.824	2.296	0.173782	0.195311	0.126078	0.165057	-2.59896	1.22184e-05	1.26945e-06
Unigene0036412	AVP26970.1 DEMETER-like DNA glycosylase [Salvia miltiorrhiza]	ROS1	16.767	16.166	15.732	7.243	6.879	7.447	0.431979	0.425523	0.473366	0.443623	-1.17259	1.23584e-05	1.2868e-06
Unigene0037565	KAH6808427.1 hypothetical protein C2S51_029535 [Perilla frutescens var. frutescens] [Perilla frutescens]	--	0.977	0.533	1.024	19.455	17.73	19.954	19.913	33.2645	19.4863	24.2213	4.5982	1.23915e-05	1.29307e-06
Unigene0046234	KAH6795801.1 hypothetical protein C2S51_036787 [Perilla frutescens var. frutescens] [Perilla frutescens]	--	11.337	10.514	10.584	2.815	2.626	3.138	0.248302	0.249762	0.296485	0.26485	-1.91675	1.25093e-05	1.30822e-06
Unigene0038861	KAH6814145.1 cytochrome P450 [Perilla frutescens var. frutescens] [Perilla frutescens]	CYP707A2	32.495	32.401	33.76	12.215	12.737	14.265	0.375904	0.393105	0.422541	0.397184	-1.33212	1.25426e-05	1.31456e-06
Unigene0020308	KAH6757813.1 hypothetical protein C2S52_023278 [Perilla frutescens var. hirtella] [Perilla frutescens]	--	19.282	18.432	18.129	6.863	6.771	5.902	0.355928	0.36735	0.325556	0.349611	-1.51618	1.25467e-05	1.31784e-06
Unigene0036967	KAF7135802.1 hypothetical protein RHSIM_Rhsim08G0125500 [Rhododendron simsii]	--	6.321	6.759	6.74	1.345	1.576	1.086	0.212783	0.233171	0.161128	0.20236	-2.305	1.26026e-05	1.32659e-06
Unigene0026401	-	--	20.759	22.358	22.496	5.051	4.411	5.532	0.243316	0.19729	0.24591	0.228839	-2.1276	1.26956e-05	1.33927e-06
Unigene0000073	KAH6760255.1 2-oxoglutarate and oxygenase superfamily protein [Perilla frutescens var. frutescens] [Perilla frutescens]	At3g50210	5.983	6.105	6.04	12.772	13.541	12.724	2.13472	2.21802	2.10662	2.15312	1.10643	1.28032e-05	1.35354e-06
Unigene0013836	KAE8680407.1 hypothetical protein F3Y22_tig00111390pilonHSYRG00061 [Hibiscus syriacus]	--	23.234	23.569	23.415	10.83	11.752	12.348	0.466127	0.498621	0.527354	0.497368	-1.00762	1.29604e-05	1.37311e-06
Unigene0005126	KAH6762491.1 hypothetical protein C2S52_019924 [Perilla frutescens var. hirtella] [Perilla frutescens]	SRL2	23.667	25.145	27.007	51.178	50.913	51.871	2.16242	2.02478	1.92065	2.03595	1.0257	1.33028e-05	1.41242e-06
Unigene0015894	XP_042032873.1 leucine-rich repeat receptor protein kinase EMS1-like [Salvia splendens]	EMS1	0.331	0.521	0.818	9.197	9.995	8.969	27.7855	19.1843	10.9645	19.3114	4.27138	1.3336e-05	1.41899e-06
Unigene0034326	XP_022886610.1 25S rRNA (cytosine-C(5))-methyltransferase nop2-like isoform X2 [Olea europaea var. sylvestris] [Olea europaea]	NOP2B	26.33	25.014	26.381	8.941	10.434	9.298	0.339575	0.417126	0.352451	0.369717	-1.43551	1.34837e-05	1.43776e-06
Unigene0045219	KAH6816482.1 hypothetical protein C2S51_021302 [Perilla frutescens var. frutescens] [Perilla frutescens]	GIP2	10.08	10.114	9.063	0.885	0.865	0.857	0.0877976	0.085525	0.0945603	0.0892943	-3.48529	1.3499e-05	1.44248e-06
Unigene0005783	KAH7862248.1 hypothetical protein Vadar_002030 [Vaccinium darrowii]	--	7.894	8.214	8.856	1.014	1.012	1.066	0.128452	0.123204	0.12037	0.124009	-3.01148	1.3561e-05	1.45219e-06
Unigene0034185	KAG6426101.1 hypothetical protein SASPL_110315 [Salvia splendens]	trappc2	1.043	1.518	1.177	5.816	5.725	5.486	5.57622	3.77141	4.661	4.66954	2.22328	1.35864e-05	1.45801e-06
Unigene0035532	XP_041998752.1 probable galactinol--sucrose galactosyltransferase 6 [Salvia splendens]	RFS6	155.627	152.495	140.522	380.424	409.286	393.622	2.44446	2.68393	2.80114	2.64318	1.40227	1.36067e-05	1.46329e-06
Unigene0025735	-	--	17.256	15.287	15.486	0.109	0	0	0.00631664	0	0	0.00210555	-8.89159	1.40868e-05	1.51813e-06
Unigene0016877	KAH6806315.1 hypothetical protein C2S51_031146 [Perilla frutescens var. frutescens] [Perilla frutescens]	EXO70H1	143.527	134.465	138.62	51.236	42.619	46.436	0.356978	0.316952	0.334988	0.336306	-1.57215	1.41033e-05	1.52312e-06
Unigene0044628	XP_042009077.1 transcription factor JUNGBRUNNEN 1-like [Salvia splendens]	JUB1	30.392	29.832	27.101	3.055	3.253	2.863	0.10052	0.109044	0.105642	0.105069	-3.2506	1.41115e-05	1.52722e-06
Unigene0006356	KAH6808157.1 hypothetical protein C2S51_029265 [Perilla frutescens var. frutescens] [Perilla frutescens]	--	1.944	1.94	2.15	6.517	6.492	7.013	3.35237	3.34639	3.26186	3.32021	1.73127	1.41773e-05	1.53757e-06
Unigene0002317	XP_042017956.1 early nodulin-like protein 3 [Salvia splendens]	--	2.098	2.021	1.672	12.119	13.112	13.502	5.77645	6.48788	8.07536	6.7799	2.76126	1.42335e-05	1.54691e-06
Unigene0041593	XP_042050138.1 classical arabinogalactan protein 26-like [Salvia splendens]	--	12.694	12.522	12.646	4.739	4.695	3.759	0.373326	0.37494	0.297248	0.348505	-1.52075	1.42546e-05	1.55245e-06
Unigene0001533	XP_042052823.1 glutathione S-transferase L3-like [Salvia splendens]	GSTL3	302.789	291.086	309.032	144.729	134.831	132.612	0.477986	0.4632	0.429121	0.456769	-1.13046	1.43116e-05	1.56192e-06
Unigene0026491	XP_042021257.1 uncharacterized protein LOC121768774 [Salvia splendens]	--	89.688	79.153	97.486	651.866	725.792	717.851	7.26815	9.16948	7.36363	7.93376	2.988	1.43158e-05	1.56564e-06
Unigene0028654	KAH6833598.1 hypothetical protein C2S53_016247 [Perilla frutescens var. hirtella] [Perilla frutescens]	WAKL1	270.346	283.093	273.577	136.077	122.348	123.238	0.503344	0.432183	0.450469	0.461999	-1.11404	1.43943e-05	1.5775e-06
Unigene0009045	KAH6836866.1 Leucine-rich repeat protein kinase family protein [Perilla frutescens var. hirtella] [Perilla frutescens]	At1g06840	42.19	44.816	44.903	21.455	21.581	21.492	0.508533	0.481547	0.478632	0.48957	-1.03041	1.47029e-05	1.61467e-06
Unigene0044900	KAH6793904.1 hypothetical protein C2S52_004381 [Perilla frutescens var. hirtella] [Perilla frutescens]	murD	25.774	24.987	25.922	11.1	12.43	12.486	0.430667	0.497459	0.481676	0.469934	-1.08947	1.47234e-05	1.62028e-06
Unigene0034351	KAH6824389.1 heat shock protein 101 [Perilla frutescens var. hirtella] [Perilla frutescens]	CLPB1	14.779	16.185	14.44	53.632	49.151	50.542	3.62893	3.03682	3.50014	3.38863	1.7607	1.47377e-05	1.62521e-06
Unigene0021576	-	--	62.399	57.329	57.08	10.67	11.266	13.093	0.170996	0.196515	0.22938	0.198964	-2.32942	1.48696e-05	1.64315e-06
Unigene0030703	XP_042053008.1 probable alpha,alpha-trehalose-phosphate synthase [UDP-forming] 8 [Salvia splendens]	TPS8	47.606	50.873	48.88	23.137	23.21	24.274	0.48601	0.456234	0.496604	0.479616	-1.06005	1.49653e-05	1.65713e-06
Unigene0029871	XP_041999535.1 cationic amino acid transporter 2, vacuolar-like [Salvia splendens]	CAT2	129.465	127.286	130.944	63.345	59.508	67.803	0.489283	0.467514	0.517802	0.491533	-1.02464	1.50717e-05	1.67234e-06
Unigene0033351	KAH6789104.1 hypothetical protein C2S51_004110 [Perilla frutescens var. frutescens] [Perilla frutescens]	R1A-4	8.377	8.837	9.011	1.627	0.845	1.378	0.194222	0.0956207	0.152924	0.147589	-2.76034	1.51861e-05	1.6885e-06
Unigene0035167	ABR10301.1 pathogen-related protein STH-2 [Salvia miltiorrhiza]	BETV1D	16.682	15.446	17.582	0.647	0	0.47	0.0387843	0	0.0267319	0.0218387	-5.51697	1.52573e-05	1.6999e-06
Unigene0032158	XP_042035368.1 uncharacterized protein LOC121781741 [Salvia splendens]	PR5K	15.944	14.984	14.303	2.477	1.907	1.777	0.155356	0.127269	0.12424	0.135622	-2.88234	1.53549e-05	1.71426e-06
Unigene0009829	KAH6757738.1 hypothetical protein C2S51_038666 [Perilla frutescens var. frutescens] [Perilla frutescens]	MLO6	57.593	55.733	51.347	7.052	6.866	8.31	0.122445	0.123195	0.16184	0.135827	-2.88016	1.54226e-05	1.72533e-06
Unigene0029436	XP_042054015.1 probable low-specificity L-threonine aldolase 1 isoform X5 [Salvia splendens]	THA1	5.296	5.939	7.721	27.863	27.052	28.693	5.26114	4.55498	3.71623	4.51078	2.17338	1.55007e-05	1.73761e-06
Unigene0031981	KAH6791493.1 cytochrome BC1 synthesi [Perilla frutescens var. frutescens] [Perilla frutescens]	HSR4	20.705	21.377	21.263	7.99	6.274	6.527	0.385897	0.293493	0.306965	0.328785	-1.60478	1.58848e-05	1.78428e-06
Unigene0032110	KAG6414102.1 hypothetical protein SASPL_126820 [Salvia splendens]	PYM	0.951	0.519	0.575	5.269	5.431	5.003	5.54048	10.4644	8.70087	8.23524	3.04181	1.5935e-05	1.79354e-06
Unigene0034020	XP_042051796.1 uncharacterized protein LOC121797131 isoform X1 [Salvia splendens]	--	6.754	6.072	6.18	18.512	17.08	17.908	2.74089	2.81291	2.89773	2.81718	1.49425	1.60003e-05	1.80455e-06
Unigene0042482	-	--	72.184	67.77	71.123	35.968	34.123	35.007	0.498282	0.503512	0.492204	0.497999	-1.00578	1.60673e-05	1.81577e-06
Unigene0008527	XP_042050946.1 disease resistance protein RGA2-like isoform X1 [Salvia splendens]	RGA2	14.82	14.424	13.562	2.297	2.061	3.062	0.154993	0.142887	0.225778	0.174553	-2.51827	1.61039e-05	1.82357e-06
Unigene0044246	KAH6780156.1 hypothetical protein C2S52_011393 [Perilla frutescens var. hirtella] [Perilla frutescens]	--	12.528	12.936	13.759	3.531	3.597	3.918	0.281849	0.278061	0.284759	0.281556	-1.8285	1.61116e-05	1.82811e-06
Unigene0020139	KAH6817742.1 P-loop nucleoside triphosphate hydrolases superfamily protein with CH domain-containing protein [Perilla frutescens var. frutescens] [Perilla frutescens]	KIN14L	0.631	1.194	0.773	7.057	7.465	6.816	11.1838	6.25209	8.81759	8.75117	3.12948	1.61902e-05	1.84072e-06
Unigene0041338	XP_042061161.1 kinesin-like protein KIN-14N isoform X1 [Salvia splendens]	KIN14N	5.588	4.258	3.978	18.324	17.586	18.19	3.27917	4.13011	4.57265	3.99398	1.99783	1.62392e-05	1.84999e-06
Unigene0004747	KAH6757254.1 sedoheptulose-bisphosphatase [Perilla frutescens var. hirtella] [Perilla frutescens]	At3g55800	267.401	285.782	275.743	130.588	135.564	126.53	0.48836	0.474362	0.458869	0.473864	-1.07746	1.63135e-05	1.86217e-06
Unigene0035662	PSS06169.1 Histone H2A.1 like [Actinidia chinensis var. chinensis] [Actinidia chinensis]	At1g51060	28.353	29.239	31.373	60.167	63.074	63.112	2.12207	2.15719	2.01167	2.09697	1.06831	1.64517e-05	1.8817e-06
Unigene0017119	KAH6812529.1 hypothetical protein C2S51_026291 [Perilla frutescens var. frutescens] [Perilla frutescens]	At3g02645	17.173	17.029	15.095	0	0	0.066	0	0	0.00437231	0.00145744	-9.42235	1.65193e-05	1.89319e-06
Unigene0018973	XP_041991118.1 uncharacterized protein LOC121742139 isoform X1 [Salvia splendens]	pol	6.501	6.249	6.97	0.98	1.198	1.186	0.150746	0.191711	0.170158	0.170872	-2.54902	1.65449e-05	1.8999e-06
Unigene0035884	CAA2997047.1 tubulin beta-2 chain [Olea europaea subsp. europaea] [Olea europaea]	TUBB2	81.013	80.282	75.396	199.196	214.537	214.052	2.45882	2.67229	2.83904	2.65671	1.40964	1.66372e-05	1.91429e-06
Unigene0034136	KAH6758197.1 hypothetical protein C2S51_018432 [Perilla frutescens var. frutescens] [Perilla frutescens]	PXC3	75.63	68.929	73.411	24.056	22.693	22.384	0.318075	0.329223	0.304913	0.317404	-1.65561	1.68505e-05	1.94266e-06
Unigene0004439	KAH6768278.1 hypothetical protein C2S51_013614 [Perilla frutescens var. frutescens] [Perilla frutescens]	--	2.052	1.853	1.848	7.377	8.042	8.112	3.59503	4.33999	4.38961	4.10821	2.03851	1.69553e-05	1.95861e-06
Unigene0010892	XP_011091018.1 serine/threonine-protein kinase Aurora-3 isoform X1 [Sesamum indicum]	AUR3	2.978	4.24	4.134	66.831	72.076	76.407	22.4416	16.9991	18.4826	19.3077	4.27111	1.70167e-05	1.96958e-06
Unigene0044643	XP_042004962.1 high-affinity nitrate transporter 3.1-like [Salvia splendens]	NRT3.1	44.351	46.339	42.649	9.429	11.816	8.703	0.212599	0.25499	0.204061	0.223884	-2.15918	1.71787e-05	1.99225e-06
Unigene0034722	KAH6790309.1 TRICHOME BIREFRINGENCE-LIKE 38 [Perilla frutescens var. frutescens] [Perilla frutescens]	TBL38	204.207	199.063	200.748	92.323	77.334	88.72	0.452105	0.38849	0.441947	0.427514	-1.22596	1.73445e-05	2.01542e-06
Unigene0004062	KAG8378512.1 hypothetical protein BUALT_Bualt08G0144800 [Buddleja alternifolia]	At1g71691	3.607	6.086	3.702	34.198	31.589	34.269	9.48101	5.19044	9.25689	7.97611	2.99569	1.75452e-05	2.04274e-06
Unigene0037195	XP_011091743.1 pelargonidin 3-O-(6-caffeoylglucoside) 5-O-(6-O-malonylglucoside) 4'''-malonyltransferase-like [Sesamum indicum]	SAT	91.306	101.452	94.057	21.08	22.49	22.077	0.230872	0.221681	0.234719	0.229091	-2.12601	1.75652e-05	2.04907e-06
Unigene0021110	XP_042024302.1 uncharacterized protein YwbO-like [Salvia splendens]	PCMP-H57	20.488	22.364	23.581	0.465	0.498	0.423	0.0226962	0.0222679	0.0179382	0.0209674	-5.57571	1.7598e-05	2.05691e-06
Unigene0035941	XP_042024171.1 uncharacterized protein LOC121771449 [Salvia splendens]	--	71.603	71.8	67.304	23.804	24.634	20.348	0.332444	0.343092	0.30233	0.325955	-1.61725	1.7776e-05	2.08176e-06
Unigene0043010	XP_012841028.1 PREDICTED: uncharacterized protein LOC105961341 [Erythranthe guttata]	--	6.114	5.862	6.636	0.139	0.452	0.336	0.0227347	0.0771068	0.0506329	0.0501581	-4.31737	1.78551e-05	2.0951e-06
Unigene0009702	XP_041994809.1 protein STRICTOSIDINE SYNTHASE-LIKE 3-like [Salvia splendens]	SSL3	17.524	19.042	18.171	44.591	44.498	47.698	2.54457	2.33683	2.62495	2.50212	1.32315	1.78892e-05	2.10317e-06
Unigene0045361	RVW97569.1 Transposon Ty3-G Gag-Pol polyprotein [Vitis vinifera]	TY3B-G	12.945	11.898	12.327	4.317	3.85	4.334	0.333488	0.323584	0.351586	0.336219	-1.57253	1.79066e-05	2.1093e-06
Unigene0035168	XP_042061862.1 pathogenesis-related protein STH-21-like [Salvia splendens]	FRAA3	145.121	156.803	155.005	33.086	23.84	35.408	0.227989	0.152038	0.228431	0.202819	-2.30173	1.79182e-05	2.11474e-06
Unigene0045925	XP_011096521.1 chlorophyll a-b binding protein 21, chloroplastic-like [Sesamum indicum]	CAB40	3.706	4.045	2.151	17.389	17.848	17.672	4.69212	4.41236	8.21571	5.7734	2.52942	1.79863e-05	2.12688e-06
Unigene0014840	KAH6836805.1 Oxidoreductase [Perilla frutescens var. hirtella] [Perilla frutescens]	CEQORH	1.179	0.936	1.555	39.397	36.893	42.393	33.4156	39.4156	27.2624	33.3645	5.06024	1.79927e-05	2.13173e-06
Unigene0000266	KZV46985.1 hypothetical protein F511_15782 [Dorcoceras hygrometricum]	--	4.793	4.595	4.512	1.126	1.376	1.499	0.234926	0.299456	0.332225	0.288869	-1.79151	1.80413e-05	2.14161e-06
Unigene0005760	KAH6818201.1 hypothetical protein C2S51_001804 [Perilla frutescens var. frutescens] [Perilla frutescens]	CYP80B2	2.329	2.848	2.794	17.893	19.302	20.19	7.6827	6.77739	7.2262	7.22876	2.85375	1.81306e-05	2.15634e-06
Unigene0009679	XP_042009863.1 D-3-phosphoglycerate dehydrogenase 3, chloroplastic-like [Salvia splendens]	PGDH1	26.921	30	30.74	64.074	61.682	64.181	2.38008	2.05607	2.08787	2.17467	1.1208	1.81422e-05	2.16186e-06
Unigene0006696	KAH6788841.1 Leucine-rich repeat transmembrane protein kinase [Perilla frutescens var. frutescens] [Perilla frutescens]	TBL43	25.714	27.952	28.183	6.954	6.688	5.724	0.270436	0.239267	0.203101	0.237602	-2.07338	1.81797e-05	2.17046e-06
Unigene0007055	KAH6767931.1 hypothetical protein C2S51_000159 [Perilla frutescens var. frutescens] [Perilla frutescens]	At3g26922	0.184	0.302	0.535	9.843	9.098	8.621	53.4946	30.1258	16.114	33.2448	5.05506	1.81885e-05	2.17565e-06
Unigene0016283	XP_042036024.1 probable folate-biopterin transporter 2 [Salvia splendens]	At5g25050	27.316	24.954	26.43	9.501	9.577	9.807	0.347818	0.383786	0.371056	0.367553	-1.44397	1.82023e-05	2.18146e-06
Unigene0013239	KAH6768044.1 O-Glycosyl hydrolases family 17 protein [Perilla frutescens var. frutescens] [Perilla frutescens]	At5g56590	8.634	8.367	9.291	59.333	66.174	66.265	6.87202	7.90893	7.13217	7.30437	2.86876	1.83038e-05	2.1978e-06
Unigene0047263	XP_042021507.1 kirola-like [Salvia splendens]	MLP31	153.033	162.17	166.858	341.241	364.165	360.175	2.22985	2.24558	2.15857	2.21133	1.14492	1.83079e-05	2.20245e-06
Unigene0006769	KAH6771101.1 retinoblastoma-related 1 [Perilla frutescens var. hirtella] [Perilla frutescens]	--	8.053	7.636	7.906	2.248	2.748	2.102	0.279151	0.359874	0.265874	0.301633	-1.72913	1.83336e-05	2.20973e-06
Unigene0045862	XP_012833588.1 PREDICTED: uncharacterized protein LOC105954463 [Erythranthe guttata]	--	17.744	17.368	16.654	7.042	7.918	7.28	0.396867	0.455896	0.437132	0.429965	-1.21771	1.83892e-05	2.22062e-06
Unigene0012848	XP_011080533.1 putative lipid-transfer protein DIR1 [Sesamum indicum]	--	15.788	19.696	17.677	69.58	73.325	76.638	4.40714	3.72284	4.33546	4.15515	2.0549	1.84782e-05	2.23557e-06
Unigene0031435	XP_042066528.1 DNA replication licensing factor MCM5-like [Salvia splendens]	MCM5	4.467	5.51	5.22	24.452	25.395	27.22	5.47392	4.60889	5.21456	5.09912	2.35025	1.87687e-05	2.27499e-06
Unigene0035740	XP_042066593.1 uncharacterized protein LOC121809844 isoform X1 [Salvia splendens]	--	3.412	3.535	4.532	20.051	21.38	19.345	5.87661	6.04809	4.26853	5.39775	2.43236	1.88645e-05	2.2909e-06
Unigene0025180	XP_042048169.1 homeobox-leucine zipper protein HAT3-like [Salvia splendens]	HAT4	111.395	120.145	115.577	45.189	44.039	49.023	0.405665	0.366549	0.424159	0.398791	-1.3263	1.89014e-05	2.2997e-06
Unigene0038644	XP_042010610.1 uncharacterized protein LOC121759174 [Salvia splendens]	--	34.68	33.739	37.653	7.172	7.375	6.727	0.206805	0.21859	0.178658	0.201351	-2.31222	1.89387e-05	2.30855e-06
Unigene0043599	KAH6802373.1 Protein kinase superfamily protein [Perilla frutescens var. frutescens] [Perilla frutescens]	RLCK176	35.072	35.819	37.835	13.732	14.219	12.553	0.391537	0.396968	0.331783	0.373429	-1.42109	1.89906e-05	2.31919e-06
Unigene0030650	KAH6764128.1 SOUL heme-binding family protein [Perilla frutescens var. frutescens] [Perilla frutescens]	--	16.204	19.202	18.278	54.444	51.279	50.775	3.35991	2.6705	2.77793	2.93611	1.55391	1.90302e-05	2.32837e-06
Unigene0033563	KAH6807044.1 hypothetical protein C2S51_028152 [Perilla frutescens var. frutescens] [Perilla frutescens]	R1B-16	15.453	14.729	14.66	5.994	5.486	4.917	0.387886	0.372462	0.335402	0.36525	-1.45304	1.90351e-05	2.33331e-06
Unigene0041492	KAH6816026.1 hypothetical protein C2S51_020846 [Perilla frutescens var. frutescens] [Perilla frutescens]	BURP14	9.469	7.167	10.628	368.327	319.654	339.488	38.8982	44.6008	31.9428	38.4806	5.26606	1.93287e-05	2.3737e-06
Unigene0047538	KAH6801006.1 hypothetical protein C2S52_001470 [Perilla frutescens var. hirtella] [Perilla frutescens]	--	37.574	34.434	36.251	11.601	12.982	11.552	0.308751	0.377011	0.318667	0.33481	-1.57859	1.94937e-05	2.3984e-06
Unigene0001668	KAH6781370.1 hypothetical protein C2S51_006663 [Perilla frutescens var. frutescens] [Perilla frutescens]	LRK10	85.991	78.179	83.65	25.177	23.394	26.211	0.292786	0.299236	0.313341	0.301788	-1.72839	1.95046e-05	2.40419e-06
Unigene0015198	AMA07776.1 YABBY family protein 5 [Mentha spicata]	YAB5	14.075	16.078	13.618	52.052	53.031	56.986	3.69819	3.29836	4.18461	3.72705	1.89803	1.98488e-05	2.45114e-06
Unigene0038291	XP_042042158.1 DNA replication licensing factor MCM4-like [Salvia splendens]	MCM4	6.47	7.063	6.988	29.987	30.374	33.241	4.63478	4.30044	4.75687	4.56403	2.19031	1.99236e-05	2.46491e-06
Unigene0048855	KAH6773605.1 Xanthine/uracil permease family protein [Perilla frutescens var. frutescens] [Perilla frutescens]	NAT2	4.616	5.878	6.252	28.077	26.398	29.214	6.08254	4.49098	4.67274	5.08209	2.34542	1.99684e-05	2.47501e-06
Unigene0034358	XP_041989666.1 probable LRR receptor-like serine/threonine-protein kinase At1g05700 isoform X1 [Salvia splendens]	At1g05700	39.857	36.852	37.505	9.644	7.389	6.577	0.241965	0.200505	0.175363	0.205944	-2.27967	1.99742e-05	2.48027e-06
Unigene0016666	KAH6802938.1 sulfate transporter 4 [Perilla frutescens var. frutescens] [Perilla frutescens]	SULTR4;2	85.705	89.13	89.584	41.966	42.991	37.722	0.489656	0.48234	0.42108	0.464359	-1.10669	1.99999e-05	2.48802e-06
Unigene0033595	XP_019161862.1 PREDICTED: uncharacterized protein LOC109158407 [Ipomoea nil]	--	22.426	21.328	22.958	7.587	8.603	7.333	0.338313	0.403366	0.319409	0.353696	-1.49942	2.00142e-05	2.49436e-06
Unigene0030751	A0A1Z3GCD1.1 RecName: Full=Isopimaradiene synthase; AltName: Full=Kaurene synthase 6; Short=IrKSL6; Flags: Precursor [Isodon rubescens]	KSL6	0.393	0.491	0.87	17.919	20.296	18.087	45.5954	41.336	20.7897	35.907	5.16619	2.00268e-05	2.5005e-06
Unigene0029743	KAH6805914.1 ATP binding microtubule motor family protein, partial [Perilla frutescens var. frutescens] [Perilla frutescens]	KIN5B	1.883	1.822	1.325	12.908	13.689	14.59	6.85502	7.51317	11.0113	8.45984	3.08063	2.00835e-05	2.51215e-06
Unigene0018015	PIN17812.1 Glyceraldehyde 3-phosphate dehydrogenase [Handroanthus impetiginosus]	GAPC	42.139	40.275	46.136	176.173	180.468	195.343	4.18076	4.48089	4.23407	4.29857	2.10386	2.0139e-05	2.52368e-06
Unigene0040082	KAG8375064.1 hypothetical protein BUALT_Bualt10G0061200 [Buddleja alternifolia]	--	22.41	23.726	24.291	9.664	9.309	10.015	0.431236	0.392354	0.412293	0.411961	-1.27942	2.01783e-05	2.53321e-06
Unigene0042745	KAH6772019.1 hypothetical protein C2S51_010423 [Perilla frutescens var. frutescens] [Perilla frutescens]	R1A-3	0.335	0.073	0.195	2.273	2.138	2.258	6.78507	29.2877	11.5795	15.8841	3.98951	2.02343e-05	2.54485e-06
Unigene0035820	KAH6812950.1 aldehyde dehydrogenase 3F1 [Perilla frutescens var. frutescens] [Perilla frutescens]	ALDH3F1	24.281	26.259	28.047	52.847	53.418	52.185	2.17648	2.03427	1.86063	2.02379	1.01706	2.02462e-05	2.55096e-06
Unigene0023189	KAH6835902.1 ataurora1 [Perilla frutescens var. hirtella] [Perilla frutescens]	AUR1	2.193	1.995	2.004	15.458	16.956	17.559	7.04879	8.49925	8.76198	8.10334	3.01852	2.03112e-05	2.56377e-06
Unigene0040468	KAH6758944.1 hypothetical protein C2S51_019179 [Perilla frutescens var. frutescens] [Perilla frutescens]	sbt3	1.988	1.24	2.198	29.512	33.547	33.038	14.8451	27.054	15.0309	18.9767	4.24616	2.03848e-05	2.5777e-06
Unigene0004896	XP_042418961.1 zinc finger MYM-type protein 1-like [Zingiber officinale]	EXL3	0.858	1.04	0.738	15.034	13.165	13.687	17.5221	12.6587	18.5461	16.2423	4.02168	2.04167e-05	2.58639e-06
Unigene0006505	XP_042037696.1 probable protein phosphatase 2C 72 [Salvia splendens]	At5g26010	37.964	40.92	41.931	10.893	12.049	10.926	0.28693	0.294453	0.260571	0.280651	-1.83315	2.0464e-05	2.59705e-06
Unigene0009146	XP_042000960.1 protein MIS12 homolog isoform X1 [Salvia splendens]	MIS12	1.626	1.627	1.967	6.476	6.046	5.987	3.98278	3.71604	3.04372	3.58085	1.8403	2.06544e-05	2.62592e-06
Unigene0046086	XP_042033250.1 probable disease resistance protein At4g27220 [Salvia splendens]	RPS5	7.307	8.208	8.197	0.092	0.225	0.557	0.0125907	0.0274123	0.0679517	0.0359849	-4.79647	2.0669e-05	2.63249e-06
Unigene0001842	XP_042049195.1 14-3-3-like protein GF14 iota [Salvia splendens]	GRF12	15.208	16.601	17.46	41.422	44.613	43.816	2.7237	2.68737	2.50951	2.64019	1.40064	2.07448e-05	2.64687e-06
Unigene0009926	XP_041996103.1 zinc transporter 5-like [Salvia splendens]	ZIP5	33.276	32.073	30.827	6.973	8.901	6.207	0.20955	0.277523	0.201349	0.229474	-2.1236	2.07747e-05	2.65541e-06
Unigene0017679	KAH6809719.1 Yippee family putative zinc-binding protein [Perilla frutescens var. frutescens] [Perilla frutescens]	At4g27745	134.905	132.302	123.644	47.397	48.428	44.349	0.351336	0.366041	0.358683	0.358687	-1.4792	2.08137e-05	2.66514e-06
Unigene0045428	KAH6797174.1 non-specific phospholipase C6 [Perilla frutescens var. hirtella] [Perilla frutescens]	NPC6	2.532	3.015	3.415	9.8	10.352	9.927	3.87046	3.4335	2.90688	3.40361	1.76707	2.08873e-05	2.67933e-06
Unigene0037890	KAG6418566.1 hypothetical protein SASPL_120770 [Salvia splendens]	PROT1	48.73	50.138	46.708	18.035	14.861	17.247	0.370101	0.296402	0.369252	0.345251	-1.53428	2.09189e-05	2.68815e-06
Unigene0028047	XP_042033547.1 probable LRR receptor-like serine/threonine-protein kinase At3g47570 [Salvia splendens]	At3g47570	0.553	0.604	0.412	6.913	6.056	6.668	12.5009	10.0265	16.1845	12.904	3.68974	2.09738e-05	2.69998e-06
Unigene0039088	KAH6825983.1 hypothetical protein C2S53_001420 [Perilla frutescens var. hirtella] [Perilla frutescens]	FPP7	8.421	8.314	8.835	25.86	23.875	26.129	3.07089	2.87166	2.95744	2.96667	1.56884	2.11033e-05	2.72146e-06
Unigene0036087	KAH6791927.1 hypothetical protein C2S52_002404 [Perilla frutescens var. hirtella] [Perilla frutescens]	ANX2	13.541	13.719	13.651	3.805	5.169	4.35	0.280998	0.376777	0.318658	0.325478	-1.61937	2.11645e-05	2.73416e-06
Unigene0030198	KAG6416739.1 hypothetical protein SASPL_124175 [Salvia splendens]	HD3A	156.621	157.909	165.055	67.776	72.855	62.342	0.432739	0.461373	0.377704	0.423939	-1.23807	2.12352e-05	2.74814e-06
Unigene0046036	KAH6837664.1 ferretin 1 [Perilla frutescens var. hirtella] [Perilla frutescens]	FER2	38.018	40.625	36.785	321.791	344.223	301.593	8.46417	8.47318	8.1988	8.37872	3.06673	2.12644e-05	2.75676e-06
Unigene0044292	XP_042028236.1 5'-adenylylsulfate reductase 3, chloroplastic-like [Salvia splendens]	2025-04-03	30.558	30.769	31.859	13.829	11.511	12.021	0.452549	0.37411	0.377319	0.401326	-1.31715	2.13341e-05	2.77066e-06
Unigene0041851	KAH6756453.1 ferric reduction oxidase 2 [Perilla frutescens var. hirtella] [Perilla frutescens]	FRO2	96.414	93.564	87.799	32.518	30.562	29.4	0.337275	0.326643	0.334856	0.332924	-1.58673	2.13887e-05	2.78263e-06
Unigene0008846	KAH6804626.1 hypothetical protein C2S51_032873 [Perilla frutescens var. frutescens] [Perilla frutescens]	WRKY41	22.522	23.662	25.786	2.039	2.094	1.974	0.0905337	0.0884963	0.0765532	0.0851944	-3.5531	2.13939e-05	2.78818e-06
Unigene0019560	XP_042001881.1 umecyanin-like [Salvia splendens]	BCB	37.967	40.451	41.134	9.483	9.903	12.197	0.24977	0.244815	0.296519	0.263701	-1.92303	2.14821e-05	2.80457e-06
Unigene0003518	KAH6793166.1 hypothetical protein C2S52_003643 [Perilla frutescens var. hirtella] [Perilla frutescens]	CSE	6.906	6.125	7.83	21.755	22.814	23.384	3.15016	3.72473	2.98646	3.28712	1.71682	2.16093e-05	2.8261e-06
Unigene0008900	XP_041990742.1 interactor of constitutive active ROPs 3-like [Salvia splendens]	ICR2	10.193	9.852	8.732	32.664	33.673	35.967	3.20455	3.41788	4.11899	3.58047	1.84015	2.17038e-05	2.8434e-06
Unigene0029389	-	--	1.604	0.834	1.7	10.09	10.226	9.402	6.29052	12.2614	5.53059	8.0275	3.00495	2.20153e-05	2.88922e-06
Unigene0032590	KAH6772750.1 DNA polymerase alpha 2 [Perilla frutescens var. frutescens] [Perilla frutescens]	Pola2	1.575	1.345	1.457	8.151	8.001	7.274	5.17524	5.9487	4.99245	5.37213	2.42549	2.20293e-05	2.89609e-06
Unigene0037596	XP_042028019.1 serine/threonine receptor-like kinase NFP [Salvia splendens]	LYK5	44.116	43.256	40.808	19.409	18.489	19.415	0.439954	0.427432	0.475765	0.447717	-1.15934	2.20504e-05	2.90388e-06
Unigene0029884	KAH6821044.1 Protein kinase superfamily protein [Perilla frutescens var. hirtella] [Perilla frutescens]	MSP1	23.095	22.73	23.628	9.377	7.341	7.966	0.406019	0.322965	0.337142	0.355375	-1.49258	2.21447e-05	2.92135e-06
Unigene0031434	THG12324.1 hypothetical protein TEA_001511 [Camellia sinensis var. sinensis] [Camellia sinensis]	MCM5	3.78	3.289	3.445	0.048	0.058	0.173	0.0126984	0.0176345	0.0502177	0.0268502	-5.21892	2.23079e-05	2.94796e-06
Unigene0008114	XP_042058783.1 E3 ubiquitin-protein ligase ORTHRUS 2-like [Salvia splendens]	ORTH2	4.144	4.359	3.718	19.576	18.41	20.686	4.72394	4.22345	5.56374	4.83704	2.27413	2.2497e-05	2.97807e-06
Unigene0004924	XP_042045628.1 probable cyclic nucleotide-gated ion channel 14 isoform X2 [Salvia splendens]	CNGC14	0.781	0.918	1.162	7.566	7.655	8.464	9.68758	8.33878	7.28399	8.43678	3.07669	2.255e-05	2.99023e-06
Unigene0027396	QEV81979.1 Squalene monooxygenase [Prunella vulgaris]	SQE1	27.102	25.53	27.672	57.917	55.026	59.008	2.137	2.15535	2.13241	2.14159	1.09868	2.25651e-05	2.99737e-06
Unigene0045786	KAH6835364.1 hypothetical protein C2S53_003215 [Perilla frutescens var. hirtella] [Perilla frutescens]	--	145.593	160.949	155.866	47.316	50.528	50.31	0.324988	0.313938	0.322777	0.320568	-1.6413	2.26797e-05	3.01776e-06
Unigene0001109	KAH6822660.1 phosphoinositide 4-kinase gamma 4 [Perilla frutescens var. hirtella] [Perilla frutescens]	PI4KG4	7.541	6.499	6.309	18.428	18.795	17.656	2.44371	2.89198	2.79854	2.71141	1.43904	2.26914e-05	3.02449e-06
Unigene0041396	-	--	5.702	5.631	6.042	0.236	0.288	0.857	0.041389	0.0511454	0.14184	0.078125	-3.67807	2.27019e-05	3.03106e-06
Unigene0004715	XP_042016943.1 histone H2A.1-like [Salvia splendens]	At5g27670	24.619	28.486	27.394	211.803	241.681	233.089	8.60323	8.4842	8.50876	8.53207	3.0929	2.28628e-05	3.05775e-06
Unigene0010742	XP_042015583.1 uncharacterized protein LOC121763595 [Salvia splendens]	--	4.498	4.28	3.348	24.955	28.059	27.419	5.54802	6.55584	8.18967	6.76451	2.75799	2.29106e-05	3.06936e-06
Unigene0030223	KAH6788299.1 amino acid transporter 1 [Perilla frutescens var. frutescens] [Perilla frutescens]	CAT1	21.255	22.528	20.366	5.72	5.39	4.544	0.269113	0.239258	0.223117	0.243829	-2.03606	2.31146e-05	3.10197e-06
Unigene0037012	KAH6796843.1 VIER F-box protein 1 [Perilla frutescens var. hirtella] [Perilla frutescens]	SKIP2	6.589	6.483	7.004	2.581	2.268	2.245	0.391713	0.349838	0.320531	0.354028	-1.49807	2.31397e-05	3.1106e-06
Unigene0020935	XP_042013333.1 receptor-like protein 52 isoform X3 [Salvia splendens]	--	120.694	116.614	130.873	24.638	20.47	23.976	0.204136	0.175536	0.183201	0.187624	-2.41408	2.31399e-05	3.11591e-06
Unigene0008052	KAH6779177.1 ARM repeat superfamily protein [Perilla frutescens var. hirtella] [Perilla frutescens]	--	2.252	3.129	2.575	23.974	21.642	21.322	10.6456	6.91659	8.28039	8.61421	3.10672	2.31407e-05	3.12127e-06
Unigene0046503	EYU21352.1 hypothetical protein MIMGU_mgv1a026387mg [Erythranthe guttata]	At3g03360	2.301	1.765	1.745	9.08	10.043	9.814	3.94611	5.69008	5.62407	5.08675	2.34675	2.31616e-05	3.12938e-06
Unigene0003080	KAH6772761.1 hypothetical protein C2S51_011165 [Perilla frutescens var. frutescens] [Perilla frutescens]	--	7.634	3.731	5.953	33.765	33.291	32.244	4.42298	8.92281	5.41643	6.25407	2.6448	2.32418e-05	3.14551e-06
Unigene0035821	KAH6761080.1 hypothetical protein C2S51_018029 [Perilla frutescens var. frutescens] [Perilla frutescens]	--	3.163	3.312	2.873	0	0.137	0	0	0.0413647	0	0.0137882	-6.18042	2.32953e-05	3.15805e-06
Unigene0012748	KAH6772073.1 Cytidine/deoxycytidylate deaminase family protein [Perilla frutescens var. frutescens] [Perilla frutescens]	CG6951	2.318	3.092	1.744	25.177	26.951	28.717	10.8615	8.71636	16.4662	12.0147	3.58673	2.32985e-05	3.1638e-06
Unigene0035335	XP_042048806.1 uncharacterized protein LOC121794621 [Salvia splendens]	--	22.231	25.1	23.331	4.819	4.432	4.388	0.216769	0.176574	0.188076	0.193806	-2.36731	2.33283e-05	3.17316e-06
Unigene0042995	-	--	10.792	9.806	10.382	2.277	1.458	2.034	0.21099	0.148684	0.195916	0.185197	-2.43287	2.35222e-05	3.20489e-06
Unigene0038618	KAH6756902.1 DNAJ heat shock N-terminal domain-containing protein [Perilla frutescens var. hirtella] [Perilla frutescens]	slr0093	20.382	18.92	20.731	5.48	4.127	4.569	0.268865	0.218129	0.220395	0.235796	-2.08439	2.35906e-05	3.21958e-06
Unigene0014494	ABR92333.1 putative ethylene-responsive element binding protein [Salvia miltiorrhiza]	RAP2-3	9.185	8.622	8.176	32.405	29.469	29.759	3.52803	3.41788	3.6398	3.52857	1.81908	2.36827e-05	3.23756e-06
Unigene0002215	XP_041996328.1 uncharacterized protein LOC121746518 [Salvia splendens]	--	3.968	3.592	2.903	17.996	17.067	16.186	4.53528	4.75139	5.57561	4.9541	2.30862	2.37657e-05	3.25431e-06
Unigene0045458	XP_042038180.1 uncharacterized protein LOC121784063 [Salvia splendens]	--	14.692	15.396	13.836	3.461	4.093	3.778	0.23557	0.265848	0.273056	0.258158	-1.95367	2.38179e-05	3.26689e-06
Unigene0007241	XP_042053225.1 uncharacterized protein LOC121798347 isoform X1 [Salvia splendens]	--	25.639	23.61	25.42	3.943	6.053	4.551	0.153789	0.256374	0.179032	0.196399	-2.34814	2.38792e-05	3.28073e-06
Unigene0013676	KAH6780699.1 cytochrome P450 [Perilla frutescens var. hirtella] [Perilla frutescens]	CYP72A397	59.263	62.403	57.558	136.878	126.799	132.479	2.30967	2.03194	2.30166	2.21442	1.14693	2.39849e-05	3.30072e-06
Unigene0038986	KAH6792706.1 binding protein 2A [Perilla frutescens var. hirtella] [Perilla frutescens]	ORP2A	2.197	1.837	2.714	17.388	18.676	16.476	7.91443	10.1666	6.07074	8.05058	3.00909	2.42991e-05	3.3495e-06
Unigene0034057	KAH6819528.1 hypothetical protein C2S51_003131 [Perilla frutescens var. frutescens] [Perilla frutescens]	--	93.744	88.233	94.805	40.649	38.802	36.157	0.433617	0.439767	0.381383	0.418256	-1.25754	2.43056e-05	3.35593e-06
Unigene0021134	KAH9296750.1 hypothetical protein KI387_028432 [Taxus chinensis]	At1g07660	8.757	13.807	8.944	151.776	142.656	132.041	17.332	10.3322	14.7631	14.1424	3.82195	2.44831e-05	3.38603e-06
Unigene0018876	KAH6788979.1 hypothetical protein C2S51_003985 [Perilla frutescens var. frutescens] [Perilla frutescens]	--	0.981	1.249	0.751	16.088	16.108	14.187	16.3996	12.8967	18.8908	16.0624	4.00561	2.45798e-05	3.40499e-06
Unigene0024445	KAH6782730.1 hypothetical protein C2S51_008023 [Perilla frutescens var. frutescens] [Perilla frutescens]	--	71.332	67.646	70.164	18.741	24.8	19.445	0.262729	0.366614	0.277136	0.30216	-1.72662	2.46443e-05	3.41954e-06
Unigene0029761	XP_012843195.1 PREDICTED: mitochondrial import receptor subunit TOM9-2-like [Erythranthe guttata]	TOM9-2	7.8	7.34	7.807	3.272	2.857	2.829	0.419487	0.389237	0.362367	0.390364	-1.35711	2.46687e-05	3.42855e-06
Unigene0018932	KAH6819560.1 hydroxycinnamoyl-CoA shikimate/quinate hydroxycinnamoyl transferase [Perilla frutescens var. frutescens] [Perilla frutescens]	HST	6.802	8.189	7.646	18.081	17.536	17.363	2.65819	2.14141	2.27086	2.35682	1.23684	2.48554e-05	3.46016e-06
Unigene0012189	XP_042002378.1 ankyrin repeat-containing protein ITN1-like [Salvia splendens]	--	11.563	12.031	12.664	2.095	2.248	3.054	0.181181	0.186851	0.241156	0.203063	-2.3	2.50119e-05	3.48765e-06
Unigene0041423	KAH6795740.1 hypothetical protein C2S51_036726 [Perilla frutescens var. frutescens] [Perilla frutescens]	At4g27290	15.188	17.001	15.819	35.686	33.917	36.229	2.34962	1.995	2.29022	2.21161	1.1451	2.53921e-05	3.54644e-06
Unigene0043506	KAH6777693.1 FIZZY-related 3 [Perilla frutescens var. frutescens] [Perilla frutescens]	FZR3	3.14	3.746	3.603	35.347	32.197	37.027	11.257	8.59503	10.2767	10.0429	3.32811	2.5401e-05	3.55348e-06
Unigene0035273	XP_042066986.1 glucose-6-phosphate/phosphate translocator 2, chloroplastic-like [Salvia splendens]	GPT2	11.096	10.164	9.986	31.423	31.657	28.979	2.83192	3.11462	2.90196	2.9495	1.56047	2.54287e-05	3.56315e-06
Unigene0011921	XP_042054470.1 protein C2-DOMAIN ABA-RELATED 4-like [Salvia splendens]	CAR4	11.039	11.002	11.981	2.586	3.263	2.625	0.23426	0.296582	0.219097	0.24998	-2.00012	2.55805e-05	3.59025e-06
Unigene0002931	-	--	24.742	22.775	23.225	10.537	10.528	10.554	0.425875	0.462261	0.454424	0.44752	-1.15998	2.5655e-05	3.60655e-06
Unigene0035130	KAH6789178.1 Prolyl oligopeptidase family protein [Perilla frutescens var. frutescens] [Perilla frutescens]	Prep	38.411	42.726	38.344	6.782	7.255	5.708	0.176564	0.169803	0.148863	0.165077	-2.59879	2.58677e-05	3.64235e-06
Unigene0030557	XP_042040897.1 G-type lectin S-receptor-like serine/threonine-protein kinase At4g27290 isoform X1 [Salvia splendens]	--	32.638	37.453	32.928	0	0.296	0.293	0	0.00790324	0.0088982	0.00560048	-7.48023	2.59192e-05	3.65549e-06
Unigene0032908	-	--	0.301	0.328	0.679	5.227	4.686	5.167	17.3654	14.2866	7.60972	13.0873	3.71009	2.59539e-05	3.66631e-06
Unigene0035508	KAH6780333.1 aldehyde dehydrogenase 3H1 [Perilla frutescens var. hirtella] [Perilla frutescens]	ALDH	2.965	2.214	3.095	36.341	32.328	37.016	12.2567	14.6016	11.9599	12.9394	3.6937	2.61467e-05	3.6995e-06
Unigene0009564	KAH6759272.1 cinnamyl alcohol dehydrogenase 9 [Perilla frutescens var. frutescens] [Perilla frutescens]	CAD6	135.973	129.061	137.305	298.351	300.934	322.062	2.19419	2.33172	2.3456	2.2905	1.19566	2.61595e-05	3.70727e-06
Unigene0001376	TKY55451.1 40S ribosomal protein S30-B [Spatholobus suberectus]	RPS30A	36.509	33.595	34.962	15.268	14.694	15.86	0.418198	0.437387	0.453635	0.436407	-1.19625	2.62747e-05	3.72958e-06
Unigene0018467	KAH6763093.1 Cobalamin biosynthesis CobW-like protein [Perilla frutescens var. hirtella] [Perilla frutescens]	Cbwd1	11.98	12.717	13.08	28.461	30.942	29.713	2.37571	2.43312	2.27164	2.36016	1.23888	2.63204e-05	3.74206e-06
Unigene0016999	KAH6802213.1 Chalcone-flavanone isomerase family protein [Perilla frutescens var. frutescens] [Perilla frutescens]	CHIL2	92.462	99.101	99.024	190.249	203.407	201.583	2.05759	2.05252	2.0357	2.0486	1.03464	2.63933e-05	3.75844e-06
Unigene0006053	-	--	3.312	3.254	3.076	1.094	0.915	0.836	0.330314	0.281192	0.271782	0.294429	-1.76401	2.65101e-05	3.78112e-06
Unigene0011879	KAH6790179.1 breast cancer susceptibility1 [Perilla frutescens var. frutescens] [Perilla frutescens]	BRCA1	0.382	0.365	0.831	6.803	6.492	6.026	17.8089	17.7863	7.2515	14.2822	3.83615	2.66623e-05	3.8089e-06
Unigene0041488	KAH6779249.1 Ran BP2/NZF zinc finger-like superfamily protein [Perilla frutescens var. hirtella] [Perilla frutescens]	--	33.046	34.696	30.348	4.137	2.529	2.799	0.125189	0.0728902	0.0922301	0.0967698	-3.3693	2.66736e-05	3.81659e-06
Unigene0001527	KAH6826302.1 hypothetical protein C2S53_012263 [Perilla frutescens var. hirtella] [Perilla frutescens]	RPP8L3	4.161	4.412	5.234	14.929	15.599	14.383	3.58784	3.53558	2.74799	3.29047	1.71829	2.67656e-05	3.83586e-06
Unigene0037212	KAH6765845.1 hypothetical protein C2S52_016828 [Perilla frutescens var. hirtella] [Perilla frutescens]	--	20.486	20.354	20.296	8.741	10.426	9.808	0.426682	0.512233	0.483248	0.474054	-1.07688	2.69636e-05	3.87038e-06
Unigene0036414	-	--	18.825	20.471	21.319	119.287	109.321	105.32	6.33663	5.34029	4.94019	5.53904	2.46963	2.7147e-05	3.90288e-06
Unigene0010608	XP_042058849.1 KIN14B-interacting protein At4g14310-like [Salvia splendens]	At4g14310	0.938	1.228	1.134	11.98	13.6	12.085	12.7719	11.0749	10.657	11.5012	3.52372	2.71701e-05	3.91239e-06
Unigene0025532	KAH6767144.1 hypothetical protein C2S52_018127 [Perilla frutescens var. hirtella] [Perilla frutescens]	--	11.839	12.402	10.808	1.079	1.217	1.507	0.0911395	0.0981293	0.139434	0.109568	-3.19011	2.74578e-05	3.96008e-06
Unigene0006706	KAH6810640.1 hypothetical protein C2S51_024402 [Perilla frutescens var. frutescens] [Perilla frutescens]	CYP82G1	79.31	88.087	83.131	21.343	25.226	23.948	0.269109	0.286376	0.288075	0.281187	-1.8304	2.74815e-05	3.96975e-06
Unigene0026537	XP_042046941.1 heavy metal-associated isoprenylated plant protein 24-like isoform X2 [Salvia splendens]	HIPP23	522.244	551.542	556.404	272.999	269.082	249.03	0.522742	0.487872	0.44757	0.486062	-1.04079	2.75832e-05	3.99074e-06
Unigene0019348	KAH6778138.1 hypothetical protein C2S51_009450 [Perilla frutescens var. frutescens] [Perilla frutescens]	--	9.629	9.305	9.011	2.744	3.522	3.155	0.284972	0.378506	0.350128	0.337869	-1.56547	2.75903e-05	3.99804e-06
Unigene0027482	XP_042056958.1 translationally-controlled tumor protein homolog [Salvia splendens]	TCTP	587.329	595.846	634.822	260.912	243.156	266.561	0.444235	0.408085	0.419899	0.424073	-1.23762	2.7633e-05	4.01053e-06
Unigene0004422	XP_042062327.1 cytochrome P450 98A2-like [Salvia splendens]	CYP98A2	66.182	69.273	66.936	151.871	163.298	165.433	2.29475	2.35731	2.47151	2.37452	1.24764	2.76398e-05	4.01781e-06
Unigene0003129	XP_011082593.1 probable histone H2A variant 3 [Sesamum indicum]	Os03g0743400	16.024	20.771	20.833	89.351	97.356	99.911	5.57607	4.68711	4.7958	5.01966	2.32759	2.79008e-05	4.06211e-06
Unigene0008019	GER46051.1 dicarboxylate transporter 1 [Striga asiatica]	DIT1	7.059	7.976	8.208	16.412	17.236	16.871	2.32498	2.16098	2.05543	2.18046	1.12464	2.80023e-05	4.08327e-06
Unigene0023987	KAG6391672.1 hypothetical protein SASPL_149429 [Salvia splendens]	--	15.819	15.588	14.644	4.904	3.997	5.127	0.310007	0.256415	0.350109	0.30551	-1.71071	2.81464e-05	4.11069e-06
Unigene0030051	KAH6821552.1 acylaminoacyl-peptidase-like protein [Perilla frutescens var. hirtella] [Perilla frutescens]	AARE	2.758	3.477	2.024	12.437	12.023	12.054	4.50943	3.45787	5.95553	4.64094	2.21442	2.81879e-05	4.12318e-06
Unigene0007868	XP_041996790.1 bZIP transcription factor 44-like [Salvia splendens]	BZIP53	11.241	8.764	11.473	30.056	31.365	30.796	2.67378	3.57885	2.68422	2.97895	1.5748	2.82014e-05	4.13158e-06
Unigene0040649	KAH6821053.1 hypothetical protein C2S53_006481 [Perilla frutescens var. hirtella] [Perilla frutescens]	At1g43650	54.946	59.502	59.061	25.425	23.406	24.092	0.462727	0.393365	0.407917	0.421336	-1.24696	2.82265e-05	4.14169e-06
Unigene0037758	KAH6764298.1 G protein coupled receptor [Perilla frutescens var. frutescens] [Perilla frutescens]	3PCR	17.458	18.062	16.695	79.811	76.609	86.608	4.5716	4.24145	5.18766	4.6669	2.22247	2.82814e-05	4.15618e-06
Unigene0041627	KAH6762436.1 histone H2A 12 [Perilla frutescens var. hirtella] [Perilla frutescens]	MtrDRAFT_AC149210g4v1	282.79	286.067	300.159	1033.16	1160.79	1122.13	3.65346	4.05776	3.73845	3.81656	1.93227	2.83235e-05	4.16883e-06
Unigene0032570	XP_042030854.1 nodulation receptor kinase-like isoform X2 [Salvia splendens]	NORK	6.091	5.573	5.546	0.817	0.523	1.036	0.134132	0.0938453	0.186801	0.13826	-2.85455	2.83516e-05	4.17943e-06
Unigene0029876	XP_042058255.1 protein SRG1-like [Salvia splendens]	SRG1	12.485	10.453	12.314	42.134	46.875	43.992	3.37477	4.48436	3.57252	3.81055	1.93	2.83777e-05	4.18973e-06
Unigene0037333	OAY53736.1 hypothetical protein MANES_03G019700v8 [Manihot esculenta]	--	79.303	83.983	86.607	35.377	34.521	32.479	0.446099	0.411047	0.375016	0.410721	-1.28377	2.84346e-05	4.20461e-06
Unigene0014199	XP_042015420.1 uncharacterized protein LOC121763464 [Salvia splendens]	--	24.677	24.414	22.434	7.451	8	6.98	0.301941	0.327681	0.311135	0.313586	-1.67307	2.85081e-05	4.22198e-06
Unigene0043214	KAH6802590.1 hypothetical protein C2S51_034036 [Perilla frutescens var. frutescens] [Perilla frutescens]	--	29.018	28.724	30.623	14.07	12.772	12.48	0.484871	0.444646	0.407537	0.445685	-1.1659	2.85325e-05	4.23209e-06
Unigene0022945	KAH6822261.1 hypothetical protein C2S53_011261 [Perilla frutescens var. hirtella] [Perilla frutescens]	GRF1	0.465	0.406	0.629	11.063	12.242	12.903	23.7914	30.1527	20.5135	24.8192	4.63339	2.85357e-05	4.23907e-06
Unigene0035457	AHL27586.1 RNA-dependent RNA polymerase 3 [Salvia miltiorrhiza]	RDR6	12.55	12.049	12.483	30.059	27.45	28.77	2.39514	2.2782	2.30473	2.32602	1.21787	2.86463e-05	4.26203e-06
Unigene0037988	GFQ02091.1 LOB domain-containing protein 1 [Phtheirospermum japonicum]	LBD11	15.308	14.733	14.811	3.719	3.148	1.905	0.242945	0.21367	0.128621	0.195078	-2.35787	2.87941e-05	4.29058e-06
Unigene0036525	-	--	18.24	15.767	17.342	1.649	1.792	1.664	0.0904057	0.113655	0.095952	0.100004	-3.32187	2.88027e-05	4.29842e-06
Unigene0038343	KAH6834973.1 acyl activating enzyme 1 [Perilla frutescens var. hirtella] [Perilla frutescens]	AAE1	4.866	4.903	4.346	10.138	10.604	9.975	2.08344	2.16276	2.29521	2.18047	1.12464	2.90246e-05	4.33815e-06
Unigene0030222	KAH6830709.1 amino acid transporter 1 [Perilla frutescens var. hirtella] [Perilla frutescens]	CAT1	56.837	61.889	58.232	23.999	21.19	21.935	0.422243	0.342387	0.376683	0.380438	-1.39427	2.91227e-05	4.35945e-06
Unigene0034229	KAH6812914.1 hypothetical protein C2S51_021932 [Perilla frutescens var. frutescens] [Perilla frutescens]	XA21	5.353	6.637	5.243	52.777	47.392	54.364	9.85933	7.14058	10.3689	9.12293	3.1895	2.91584e-05	4.37144e-06
Unigene0042756	KAH6827153.1 Protein kinase superfamily protein [Perilla frutescens var. hirtella] [Perilla frutescens]	At1g09600	129.077	122.775	129.89	65.176	57.768	61.226	0.504939	0.470519	0.471368	0.482275	-1.05207	2.91792e-05	4.38121e-06
Unigene0039297	KAH6835242.1 hypothetical protein C2S53_012406 [Perilla frutescens var. hirtella] [Perilla frutescens]	--	25.708	26.263	27.903	6.587	4.377	4.161	0.256224	0.16666	0.149124	0.190669	-2.39086	2.91922e-05	4.3898e-06
Unigene0006935	PIN27187.1 Non-specific serine/threonine protein kinase [Handroanthus impetiginosus]	At5g39000	0.276	0.401	0.089	41.93	43.158	36.932	151.92	107.626	414.966	224.838	7.81274	2.9244e-05	4.40426e-06
Unigene0043813	XP_042046670.1 protein SULFUR DEFICIENCY-INDUCED 1-like [Salvia splendens]	SDI1	54.151	59.565	62.63	6.29	5.62	6.297	0.116157	0.0943507	0.100543	0.103683	-3.26974	2.93837e-05	4.432e-06
Unigene0039729	KAH6825094.1 HMG mobility box protein [Perilla frutescens var. hirtella] [Perilla frutescens]	HMGB6	3.705	3.86	4.888	55.973	49.378	56.687	15.1074	12.7922	11.5972	13.1656	3.7187	2.94634e-05	4.45072e-06
Unigene0004769	CAB4073109.1 unnamed protein product [Lactuca saligna]	AtMg00030	357.023	347.715	374.741	75.201	103.44	69.821	0.210633	0.297485	0.186318	0.231479	-2.11105	2.95425e-05	4.4694e-06
Unigene0047317	E2E2N8.1 RecName: Full=(-)-germacrene D synthase; AltName: Full=Terpene synthase 3; Short=OvTPS3 [Origanum vulgare]	TPS3	8.363	9.049	8.447	41.185	37.257	42.061	4.92467	4.11725	4.9794	4.67377	2.22459	2.964e-05	4.4909e-06
Unigene0037564	XP_042025504.1 uncharacterized protein LOC121772451 [Salvia splendens]	--	80.574	75.836	75.474	39.564	37.888	36.542	0.491027	0.499604	0.484167	0.491599	-1.02445	2.97366e-05	4.51232e-06
Unigene0046159	KAH6787019.1 hypothetical protein C2S52_006571 [Perilla frutescens var. hirtella] [Perilla frutescens]	CF-9	41.572	40.034	45.229	6.101	3.533	6.025	0.146757	0.08825	0.133211	0.122739	-3.02633	2.98362e-05	4.53424e-06
Unigene0017032	XP_041996083.1 acetolactate synthase small subunit 1, chloroplastic-like [Salvia splendens]	At2g31810	9.793	10.548	9.789	21.641	22.324	23.469	2.20984	2.11642	2.39749	2.24125	1.1643	2.99538e-05	4.55894e-06
Unigene0026861	KAB1219907.1 hypothetical protein CJ030_MR3G009549 [Morella rubra]	--	28.339	25.701	24.121	0	0	0.224	0	0	0.00928651	0.0030955	-8.33561	2.99541e-05	4.5658e-06
Unigene0039887	KAH6802825.1 serine/arginine repetitive matrix protein [Perilla frutescens var. frutescens] [Perilla frutescens]	--	2.169	2.959	2.623	26.492	25.539	29.344	12.2139	8.63096	11.1872	10.6774	3.41648	3.00979e-05	4.59458e-06
Unigene0045201	-	--	16.104	15.299	13.994	2.203	2.218	2.196	0.136798	0.144977	0.156924	0.146233	-2.77366	3.02451e-05	4.62394e-06
Unigene0039994	KAH6803083.1 hypothetical protein C2S51_034529 [Perilla frutescens var. frutescens] [Perilla frutescens]	CML19	17.192	17.309	17.926	3.336	5.143	3.336	0.194044	0.297129	0.186098	0.225757	-2.14716	3.02588e-05	4.63292e-06
Unigene0038259	KAA0031437.1 pol protein [Cucumis melo var. makuwa] [Cucumis melo]	TY3B-G	1.353	1.412	1.484	6.089	5.432	6.011	4.50037	3.84703	4.05054	4.13264	2.04707	3.0287e-05	4.64415e-06
Unigene0022072	-	--	5.812	5.991	6.248	0.701	1.201	1.359	0.120613	0.200467	0.21751	0.17953	-2.4777	3.06389e-05	4.70508e-06
Unigene0026215	AJD25169.1 cytochrome P450 CYP72A328 [Salvia miltiorrhiza]	CYP72A397	1.362	0.704	0.624	38.508	38.394	44.051	28.2731	54.5369	70.5946	51.1349	5.67624	3.0671e-05	4.717e-06
Unigene0026914	KAH6816691.1 hypothetical protein C2S51_021511 [Perilla frutescens var. frutescens] [Perilla frutescens]	--	68.944	72.206	64.453	20.443	18.064	18.377	0.296516	0.250173	0.285122	0.277271	-1.85063	3.07761e-05	4.74018e-06
Unigene0027038	XP_011069626.2 wall-associated receptor kinase 2 [Sesamum indicum]	WAK2	4.737	4.545	4.817	1.101	0.962	1.46	0.232426	0.211661	0.303093	0.24906	-2.00543	3.11309e-05	4.80192e-06
Unigene0011670	KAH6812902.1 hypothetical protein C2S51_021920 [Perilla frutescens var. frutescens] [Perilla frutescens]	CRK8	198.588	192.316	203.603	75.862	90.736	79.119	0.382007	0.471807	0.388594	0.414136	-1.27182	3.11564e-05	4.81295e-06
Unigene0013419	KAH6783360.1 hypothetical protein C2S52_008319 [Perilla frutescens var. hirtella] [Perilla frutescens]	UGT83A1	9.666	9.629	9.806	3.67	2.692	2.764	0.379681	0.279572	0.281868	0.313707	-1.67251	3.12388e-05	4.8328e-06
Unigene0048024	XP_041998284.1 chaperone protein dnaJ 72-like [Salvia splendens]	ATJ72	33.594	36.387	35.39	14.54	12.678	14.463	0.432815	0.348421	0.408675	0.396637	-1.33411	3.13262e-05	4.85345e-06
Unigene0009801	KAH6830417.1 hypothetical protein C2S53_007583, partial [Perilla frutescens var. hirtella] [Perilla frutescens]	--	46.587	47.192	49.917	24.434	23.788	22.523	0.524481	0.504068	0.451209	0.493253	-1.0196	3.14355e-05	4.87756e-06
Unigene0041557	XP_042041385.1 uncharacterized protein LOC121786834 [Salvia splendens]	AtMg01250	17.958	18.115	15.578	0.215	0.132	0	0.0119724	0.00728678	0	0.00641972	-7.28327	3.17132e-05	4.92786e-06
Unigene0035634	XP_042053969.1 uncharacterized protein LOC121798826 [Salvia splendens]	--	35.059	31.751	31.747	7.365	8.527	8.781	0.210074	0.268558	0.276593	0.251742	-1.98998	3.18084e-05	4.94991e-06
Unigene0034931	XP_042010165.1 bifunctional dihydrofolate reductase-thymidylate synthase 1-like isoform X1 [Salvia splendens]	THY-1	3.214	2.936	2.92	8.779	9.757	9.178	2.73149	3.32323	3.14315	3.06596	1.61634	3.1881e-05	4.96846e-06
Unigene0027898	XP_042048136.1 late blight resistance protein R1-A-like [Salvia splendens]	--	39.731	44.252	46.267	2.284	2.793	3.403	0.0574866	0.0631158	0.0735513	0.0647179	-3.94969	3.20774e-05	5.00638e-06
Unigene0045069	PIA53547.1 hypothetical protein AQUCO_00900256v1 [Aquilegia coerulea]	--	18.281	15.641	15.776	51.954	53.018	57.175	2.84197	3.38968	3.62418	3.28527	1.71601	3.20841e-05	5.01474e-06
Unigene0048056	-	--	81.504	83.899	81.854	21.517	11.144	13.385	0.263999	0.132826	0.163523	0.186783	-2.42057	3.21164e-05	5.02711e-06
Unigene0015263	XP_042013995.1 uncharacterized protein LOC121762246 [Salvia splendens]	--	94.845	101.246	102.698	21.09	29.044	20.395	0.222363	0.286866	0.198592	0.23594	-2.08351	3.22066e-05	5.04855e-06
Unigene0043053	KAH6799426.1 hypothetical protein C2S51_035910 [Perilla frutescens var. frutescens] [Perilla frutescens]	--	121.975	114.098	113.163	56.438	52.712	54.598	0.462701	0.461989	0.482472	0.469054	-1.09217	3.24987e-05	5.10175e-06
Unigene0030873	KAH6770003.1 syntaxin of plants 111 [Perilla frutescens var. hirtella] [Perilla frutescens]	KN	3.721	4.062	5.586	50.285	57.388	57.498	13.5138	14.128	10.2932	12.645	3.6605	3.26839e-05	5.13827e-06
Unigene0016383	KAH6780822.1 glutathione S-transferase TAU 19 [Perilla frutescens var. hirtella] [Perilla frutescens]	GSTU19	14.814	18.975	21.354	60.032	58.457	58.678	4.05238	3.08074	2.74787	3.29366	1.71969	3.27385e-05	5.15432e-06
Unigene0014640	RVW22809.1 Retrovirus-related Pol polyprotein from transposon TNT 1-94 [Vitis vinifera]	GIP	0.616	0.596	0.596	0.153	0.112	0.074	0.248377	0.187919	0.124161	0.186819	-2.42029	3.27729e-05	5.1672e-06
Unigene0011570	KAH6814286.1 Argonaute family protein [Perilla frutescens var. frutescens] [Perilla frutescens]	AGO4	16.047	16.618	15.216	54.865	50.611	56.702	3.41902	3.04555	3.72647	3.39701	1.76427	3.27845e-05	5.17649e-06
Unigene0041713	KAG6396467.1 hypothetical protein SASPL_142617 [Salvia splendens]	At3g26430	4.003	4.156	3.873	0.764	0.311	0.719	0.190857	0.0748316	0.185644	0.150444	-2.7327	3.28141e-05	5.18864e-06
Unigene0037066	-	--	126.535	130.596	109.089	422.636	382.27	396.757	3.34007	2.92712	3.637	3.3014	1.72308	3.28591e-05	5.20325e-06
Unigene0005204	KAH6838089.1 hypothetical protein C2S53_001180 [Perilla frutescens var. hirtella] [Perilla frutescens]	--	2.44	2.473	1.855	8.329	8.887	9.166	3.41352	3.59361	4.94124	3.98279	1.99378	3.2869e-05	5.21231e-06
Unigene0035407	-	--	1.314	0.646	1.208	9.309	8.867	8.227	7.08447	13.726	6.81043	9.20697	3.20273	3.29195e-05	5.22782e-06
Unigene0005919	KAH6804457.1 hypothetical protein C2S51_032704 [Perilla frutescens var. frutescens] [Perilla frutescens]	--	1.296	1.212	1.433	8.687	7.67	7.79	6.70293	6.32838	5.43615	6.15582	2.62195	3.29278e-05	5.23664e-06
Unigene0038334	KZV22535.1 WD repeat-containing protein 5-like [Dorcoceras hygrometricum]	RPS24A	155.525	140.711	141.965	338.356	337.008	314.949	2.17557	2.39504	2.2185	2.26304	1.17826	3.30081e-05	5.25693e-06
Unigene0013908	XP_041993512.1 pistil-specific extensin-like protein [Salvia splendens]	AGP30	6.78	7.057	6.408	141.823	165.683	148.958	20.9178	23.4778	23.2456	22.5471	4.49487	3.3074e-05	5.27497e-06
Unigene0028032	KAH6820507.1 hypothetical protein C2S53_008780 [Perilla frutescens var. hirtella] [Perilla frutescens]	--	9.602	7.476	10.588	45.708	42.38	47.459	4.76026	5.66881	4.48234	4.97047	2.31338	3.31145e-05	5.28896e-06
Unigene0048388	XP_042063675.1 sugar carrier protein C-like [Salvia splendens]	STC	45.738	49.866	50.264	18.201	17.638	18.737	0.39794	0.353708	0.372772	0.374807	-1.41578	3.31609e-05	5.30394e-06
Unigene0048700	PIN00981.1 dTDP-glucose 4-6-dehydratase/UDP-glucuronic acid decarboxylase [Handroanthus impetiginosus]	AXS2	67.887	73.179	77.56	160.873	172.937	164.468	2.36972	2.36321	2.12053	2.28448	1.19187	3.32218e-05	5.32123e-06
Unigene0044164	KAH6797227.1 ATP binding microtubule motor family protein [Perilla frutescens var. hirtella] [Perilla frutescens]	NACK1	2.788	2.248	3.03	24.268	21.146	23.736	8.70445	9.40658	7.83366	8.64823	3.11241	3.32259e-05	5.32947e-06
Unigene0038435	XP_011079721.1 transcription termination factor MTERF8, chloroplastic [Sesamum indicum]	--	6.384	5.218	5.819	12.811	12.68	12.75	2.00674	2.43005	2.1911	2.20929	1.14359	3.35322e-05	5.38624e-06
Unigene0014548	KAH6810026.1 pollen Ole e I family allergen protein [Perilla frutescens var. frutescens] [Perilla frutescens]	--	3.592	4.334	2.927	14.293	15.064	13.921	3.97912	3.47577	4.75606	4.07032	2.02514	3.35486e-05	5.39651e-06
Unigene0014586	KAH6803022.1 glycosyltransferase family protein 47 [Perilla frutescens var. frutescens] [Perilla frutescens]	GINT1	38.671	37.795	34.188	7.214	5.939	5.091	0.186548	0.157137	0.148912	0.164199	-2.60648	3.3582e-05	5.40954e-06
Unigene0020251	KAH6799226.1 Transducin/WD40 repeat-like superfamily protein [Perilla frutescens var. frutescens] [Perilla frutescens]	DDB_G0290555	34.986	32.403	31.706	92.381	86.115	95.102	2.64051	2.65762	2.9995	2.76588	1.46774	3.36376e-05	5.42615e-06
Unigene0040371	XP_042019328.1 plant cysteine oxidase 2-like [Salvia splendens]	PCO1	0.61	0.571	0.506	9.843	10.831	9.258	16.1361	18.9685	18.2964	17.8003	4.15383	3.36609e-05	5.43758e-06
Unigene0031371	XP_031106192.1 uncharacterized protein LOC116010829 [Ipomoea triloba]	--	15.337	14.784	14.197	7.097	6.772	6.356	0.462737	0.458063	0.4477	0.456167	-1.13237	3.38077e-05	5.469e-06
Unigene0021316	KAH6821017.1 Calcium-binding EF-hand family protein [Perilla frutescens var. hirtella] [Perilla frutescens]	CML21	20.686	18.939	20.462	5.888	6.708	7.128	0.284637	0.35419	0.348353	0.32906	-1.60358	3.39112e-05	5.49348e-06
Unigene0026475	-	--	9.512	10.994	10.828	0.851	0.892	0.736	0.0894659	0.0811352	0.0679719	0.0795243	-3.65246	3.39877e-05	5.51361e-06
Unigene0044578	XP_042017463.1 uncharacterized protein LOC121765391 [Salvia splendens]	--	91.103	88.779	84.393	36.213	39.235	33.709	0.397495	0.44194	0.399429	0.412955	-1.27594	3.40757e-05	5.53564e-06
Unigene0011571	KAH6810769.1 Argonaute family protein [Perilla frutescens var. frutescens] [Perilla frutescens]	AGO4	25.942	25.998	27.713	13.195	11.946	12.294	0.508635	0.459497	0.443619	0.470583	-1.08748	3.41591e-05	5.55698e-06
Unigene0042557	XP_041989935.1 secretory carrier-associated membrane protein-like [Salvia splendens]	SCAMP1	37.434	36.502	35.667	19.24	16.611	17.769	0.513971	0.455071	0.498192	0.489078	-1.03186	3.42878e-05	5.58573e-06
Unigene0040463	KAH6758882.1 Subtilase family protein [Perilla frutescens var. frutescens] [Perilla frutescens]	SBT2.2	5.186	3.435	4.803	23.573	26.465	25.785	4.54551	7.70451	5.36852	5.87285	2.55406	3.44256e-05	5.61603e-06
Unigene0048330	AEQ54920.1 galactinol synthase 2 [Salvia miltiorrhiza]	GOLS2	12.031	10.67	10.497	30.058	32.297	29.607	2.49838	3.0269	2.82052	2.78193	1.47609	3.4474e-05	5.63178e-06
Unigene0000949	-	--	82.17	79.728	89.478	18.939	15.645	20.138	0.230486	0.19623	0.225061	0.217259	-2.20251	3.44803e-05	5.64065e-06
Unigene0000484	XP_041991770.1 dnaJ homolog subfamily B member 13-like [Salvia splendens]	Dnajb1	19.26	19.225	20.628	73.393	77.801	68.801	3.81064	4.04687	3.33532	3.73094	1.89954	3.46247e-05	5.67218e-06
Unigene0027114	XP_042042547.1 protein SAR DEFICIENT 1 isoform X2 [Salvia splendens]	SARD1	13.78	14.554	15.238	4.821	5.229	5.46	0.349855	0.359283	0.358315	0.355817	-1.49079	3.47491e-05	5.70047e-06
Unigene0026732	KAH6778907.1 hypothetical protein C2S52_010144 [Perilla frutescens var. hirtella] [Perilla frutescens]	CLT2	10.938	11.94	10.329	1.217	0.93	1.381	0.111263	0.0778894	0.133701	0.107618	-3.21601	3.48946e-05	5.73229e-06
Unigene0033216	XP_042034431.1 early nodulin-like protein 1 [Salvia splendens]	At2g25060	25.729	27.179	37.542	234.763	263.207	232.679	9.12445	9.6842	6.19783	8.3355	3.05927	3.49499e-05	5.74933e-06
Unigene0041461	XP_042049598.1 (-)-isopiperitenone reductase-like isoform X1 [Salvia splendens]	MNR1	101.481	87.331	100.015	5.537	5.015	4.717	0.0545619	0.0574252	0.0471629	0.05305	-4.2365	3.49761e-05	5.76162e-06
Unigene0037376	KAH6761378.1 Leucine-rich receptor-like protein kinase family protein [Perilla frutescens var. frutescens] [Perilla frutescens]	ER1	0.61	0.523	0.632	5.034	4.349	4.811	8.25246	8.31549	7.61234	8.0601	3.0108	3.50065e-05	5.77459e-06
Unigene0002950	KAH6838068.1 DNA-directed DNA polymerase [Perilla frutescens var. hirtella] [Perilla frutescens]	Os01g0868300	1.723	1.975	2.084	10.381	11.624	11.811	6.02496	5.88557	5.66747	5.85933	2.55074	3.50644e-05	5.79214e-06
Unigene0016024	KAH6833245.1 cellulose synthase-like A02 [Perilla frutescens var. hirtella] [Perilla frutescens]	CSLA2	4.765	4.313	4.723	12.978	12.101	13.388	2.72361	2.8057	2.83464	2.78798	1.47922	3.51178e-05	5.80896e-06
Unigene0027573	KAG6398102.1 hypothetical protein SASPL_139553 [Salvia splendens]	co-1	11.157	11.743	11.566	255.017	297.383	292.153	22.8571	25.3243	25.2596	24.4803	4.61355	3.51348e-05	5.81978e-06
Unigene0010416	AKA27909.1 WRKY protein [Salvia miltiorrhiza]	WRKY50	118.279	115.178	119.311	30.773	41.06	27.986	0.260173	0.356492	0.234563	0.283743	-1.81734	3.51577e-05	5.83159e-06
Unigene0009758	KAH6778769.1 hypothetical protein C2S52_010006 [Perilla frutescens var. hirtella] [Perilla frutescens]	R1A-10	6.467	6.17	6.592	1.63	2.229	2.077	0.252049	0.361264	0.315079	0.309464	-1.69216	3.52545e-05	5.85567e-06
Unigene0015051	XP_042028734.1 protein CHUP1, chloroplastic-like [Salvia splendens]	CHUP1	1.154	1.917	1.117	9.767	9.808	10.82	8.4636	5.11633	9.68666	7.75553	2.95523	3.52844e-05	5.86867e-06
Unigene0036266	KAH6813750.1 hypothetical protein C2S51_022768 [Perilla frutescens var. frutescens] [Perilla frutescens]	JASON	18.564	16.374	15.717	37.018	35.924	37.576	1.99407	2.19397	2.39079	2.19294	1.13287	3.5478e-05	5.90896e-06
Unigene0041418	KAF5812650.1 putative RNA-directed DNA polymerase [Helianthus annuus]	RE1	2.409	2.098	2.072	0.021	0	0	0.00871731	0	0	0.00290577	-8.42686	3.58061e-05	5.97176e-06
Unigene0043087	KAH6828509.1 homology to ABI2 [Perilla frutescens var. hirtella] [Perilla frutescens]	PP2C06	5.803	7.256	7.248	19.53	20.962	20.978	3.3655	2.88892	2.89432	3.04958	1.60861	3.58108e-05	5.9807e-06
Unigene0036431	KAH6820010.1 hypothetical protein C2S53_012878 [Perilla frutescens var. hirtella] [Perilla frutescens]	EMB3004	19.852	21.2	20.733	42.599	46.446	44.179	2.14583	2.19085	2.13085	2.15584	1.10825	3.61096e-05	6.03884e-06
Unigene0020101	XP_042053075.1 calcium-binding protein CML42-like [Salvia splendens]	BETVIII	40.507	42.641	41.586	22.302	19.711	19.842	0.550572	0.462255	0.477132	0.496653	-1.00969	3.63096e-05	6.08055e-06
Unigene0036326	XP_042007913.1 PLASMODESMATA CALLOSE-BINDING PROTEIN 4-like [Salvia splendens]	At1g11820	11.312	10.303	8.192	39.441	37.603	41.613	3.48665	3.64971	5.07971	4.07203	2.02575	3.67222e-05	6.15803e-06
Unigene0004770	TXG46219.1 hypothetical protein EZV62_028250 [Acer yangbiense]	--	524.046	517.159	578.835	105.023	128.763	100.15	0.200408	0.248981	0.17302	0.20747	-2.26903	3.67851e-05	6.17695e-06
Unigene0044013	KAH6790892.1 DNA ligase [Perilla frutescens var. frutescens] [Perilla frutescens]	REL2	1.489	2.287	2.454	15.095	16.228	14.212	10.1377	7.09576	5.79136	7.67493	2.94015	3.68749e-05	6.20043e-06
Unigene0002033	XP_042035461.1 somatic embryogenesis receptor kinase 1-like [Salvia splendens]	SERK4	10.425	9.702	9.343	20.359	19.062	19.971	1.9529	1.96475	2.13754	2.0184	1.01321	3.69606e-05	6.22325e-06
Unigene0020728	XP_042025546.1 condensin-2 complex subunit H2-like [Salvia splendens]	CAPH2	1.189	1.039	1.438	14.315	13.457	15.702	12.0395	12.9519	10.9193	11.9702	3.58138	3.70705e-05	6.25022e-06
Unigene0006637	CAN76473.1 hypothetical protein VITISV_016007 [Vitis vinifera]	RE2	0.23	0.209	0.037	5.631	5.092	4.799	24.4826	24.3636	129.703	59.5163	5.89521	3.71393e-05	6.27027e-06
Unigene0040908	XP_022963434.1 glucomannan 4-beta-mannosyltransferase 9-like [Cucurbita moschata]	CSLA9	9.436	12.139	7.499	36.605	36.518	36.514	3.87929	3.00832	4.86918	3.91893	1.97046	3.72258e-05	6.29335e-06
Unigene0017328	KAH6757611.1 hypothetical protein C2S51_038759 [Perilla frutescens var. frutescens] [Perilla frutescens]	VPS18	3.989	4.288	4.891	10.162	10.579	10.635	2.54751	2.46712	2.1744	2.39634	1.26083	3.73129e-05	6.31659e-06
Unigene0046488	XP_042034765.1 probable disease resistance protein At4g27220 [Salvia splendens]	VICTR	5.771	5.25	6.142	0.167	0.409	0.405	0.0289378	0.0779048	0.0659394	0.057594	-4.11794	3.74825e-05	6.35383e-06
Unigene0014499	KAG6434857.1 hypothetical protein SASPL_106501 [Salvia splendens]	RPL7D	118.472	132.951	125.968	256.141	257.79	273.249	2.16204	1.93899	2.16919	2.09007	1.06355	3.77015e-05	6.39955e-06
Unigene0013023	KAG6431622.1 hypothetical protein SASPL_109701 [Salvia splendens]	--	15.774	13.549	14.828	1.947	1.857	1.744	0.123431	0.137058	0.117615	0.126035	-2.98811	3.77968e-05	6.42434e-06
Unigene0036380	KAH6791873.1 glycosyl hydrolase family 81 protein [Perilla frutescens var. hirtella] [Perilla frutescens]	ARB_01444	0.984	0.836	0.846	6.225	5.867	6.787	6.32622	7.01794	8.02246	7.12221	2.83232	3.78437e-05	6.44094e-06
Unigene0012976	KAH6830333.1 TEOSINTE BRANCHED 1 [Perilla frutescens var. hirtella] [Perilla frutescens]	TCP13	36.476	33.588	34.106	12.698	10.028	11.052	0.348119	0.298559	0.324049	0.323576	-1.62783	3.7886e-05	6.45676e-06
Unigene0021425	KAH6817177.1 polyamine oxidase 5 [Perilla frutescens var. frutescens] [Perilla frutescens]	PAO5	4.634	4.69	4.565	17.717	17.275	15.687	3.82326	3.68337	3.43636	3.64767	1.86697	3.79062e-05	6.46885e-06
Unigene0048549	KAH6799034.1 Leucine-rich repeat protein kinase family protein [Perilla frutescens var. frutescens] [Perilla frutescens]	FEI1	1.313	1.229	1.695	17.067	17.61	15.134	12.9985	14.3287	8.92861	12.0853	3.59518	3.79265e-05	6.48095e-06
Unigene0037092	XP_042039826.1 putative late blight resistance protein homolog R1A-3 [Salvia splendens]	R1A-4	48.912	52.008	48.456	23.03	21.428	24.087	0.470846	0.412014	0.49709	0.459983	-1.12035	3.8001e-05	6.50234e-06
Unigene0042392	KAH6837520.1 ARM repeat superfamily protein [Perilla frutescens var. hirtella] [Perilla frutescens]	--	1.301	0.685	1.128	9.394	8.196	8.871	7.2206	11.965	7.86436	9.01664	3.17259	3.80893e-05	6.52612e-06
Unigene0007022	KAH6774514.1 Tubulin/FtsZ family protein [Perilla frutescens var. frutescens] [Perilla frutescens]	TUBA	229.491	233.448	244.548	579.967	571.314	627.435	2.52719	2.44729	2.56569	2.51339	1.32963	3.82413e-05	6.56088e-06
Unigene0025821	-	--	1.519	1.105	0.98	19.971	23.448	22.472	13.1475	21.2199	22.9306	19.0993	4.25545	3.83157e-05	6.58237e-06
Unigene0017515	XP_042041326.1 uncharacterized protein LOC121786767 [Salvia splendens]	--	48.825	50.233	46.698	19.751	16.098	16.235	0.404526	0.320467	0.347659	0.357551	-1.48378	3.83241e-05	6.59255e-06
Unigene0041476	XP_042032774.1 uncharacterized protein LOC121779504 [Salvia splendens]	pol	0.779	0.779	0.67	0	0	0.023	0	0	0.0343284	0.0114428	-6.44942	3.84332e-05	6.62007e-06
Unigene0022524	AAO73529.1 gag-pol polyprotein [Glycine max]	RE2	1.389	1.5	1.666	11.233	9.69	10.563	8.08711	6.46	6.34034	6.96248	2.7996	3.85574e-05	6.65026e-06
Unigene0036632	XP_042017869.1 G-type lectin S-receptor-like serine/threonine-protein kinase LECRK3 [Salvia splendens]	LECRK3	40.323	38.528	38.559	12.378	8.457	12.285	0.306971	0.219503	0.318603	0.281692	-1.82781	3.8648e-05	6.67468e-06
Unigene0036455	KAH6768393.1 dehydratase family [Perilla frutescens var. frutescens] [Perilla frutescens]	DHAD	20.914	18.263	22.034	58.388	63.766	59.087	2.79181	3.49154	2.68163	2.98833	1.57934	3.87034e-05	6.69307e-06
Unigene0007413	PIN14190.1 Translation initiation factor 1 (eIF-1/SUI1) [Handroanthus impetiginosus]	TIF	379.534	359.371	372.984	181.399	184.732	159.471	0.477952	0.514043	0.427555	0.473183	-1.07953	3.88739e-05	6.73141e-06
Unigene0032572	KAH6835029.1 hypothetical protein C2S53_011636 [Perilla frutescens var. hirtella] [Perilla frutescens]	UBGAT-I	39.931	43.784	40.898	97.222	106.918	100.758	2.43475	2.44194	2.46364	2.44678	1.29088	3.96595e-05	6.87649e-06
Unigene0019208	KAH6772019.1 hypothetical protein C2S51_010423 [Perilla frutescens var. frutescens] [Perilla frutescens]	--	33.523	29.778	31.506	5.175	7.246	4.85	0.154372	0.243334	0.153939	0.183882	-2.44315	3.97483e-05	6.90094e-06
Unigene0001906	KAH6786239.1 hypothetical protein C2S52_005791 [Perilla frutescens var. hirtella] [Perilla frutescens]	RPM1	6.526	7.496	7.222	1.446	1.359	1.346	0.221575	0.181297	0.186375	0.196416	-2.34802	3.98062e-05	6.92006e-06
Unigene0003919	KAH6763574.1 cell division cycle 48C [Perilla frutescens var. hirtella] [Perilla frutescens]	CDC48C	4.676	5.375	5.278	19.086	17.764	20.086	4.08169	3.30493	3.80561	3.73074	1.89946	3.98475e-05	6.93631e-06
Unigene0001107	XP_042017378.1 aspartyl protease family protein 2-like [Salvia splendens]	APF2	20.389	19.535	21.967	66.076	65.458	72.682	3.24077	3.35081	3.30869	3.30009	1.7225	3.98725e-05	6.94975e-06
Unigene0034582	KAH6802211.1 hypothetical protein C2S51_033657 [Perilla frutescens var. frutescens] [Perilla frutescens]	--	2.714	2.002	2.13	8.415	8.885	8.104	3.10059	4.43806	3.80469	3.78112	1.91881	3.99145e-05	6.96617e-06
Unigene0045780	XP_042041982.1 probable LRR receptor-like serine/threonine-protein kinase At3g47570 [Salvia splendens]	XA21	8.932	8.103	8.287	3.119	2.773	3.132	0.349194	0.342219	0.377941	0.356451	-1.48822	4.01324e-05	7.01333e-06
Unigene0036329	KAH6805349.1 hypothetical protein C2S51_030180 [Perilla frutescens var. frutescens] [Perilla frutescens]	--	27.059	29.292	28.568	10.003	8.021	7.47	0.369674	0.273829	0.261481	0.301661	-1.729	4.01797e-05	7.03077e-06
Unigene0035056	GFP85723.1 hypothetical protein PHJA_000716000 [Phtheirospermum japonicum]	--	24.138	22.103	26.339	0.175	0.214	0.353	0.00724998	0.00968194	0.0134022	0.0101114	-6.62788	4.02983e-05	7.06069e-06
Unigene0042852	KAH6758334.1 hypothetical protein C2S51_018569 [Perilla frutescens var. frutescens] [Perilla frutescens]	--	4.609	4.492	5.256	0.143	0	0	0.0310263	0	0	0.0103421	-6.59533	4.03415e-05	7.07746e-06
Unigene0031748	KAH6783265.1 C2 calcium/lipid-binding plant phosphoribosyltransferase family protein [Perilla frutescens var. hirtella] [Perilla frutescens]	FTIP3	0.385	0.56	0.373	4.759	4.318	5.04	12.361	7.71071	13.5121	11.1946	3.48473	4.06712e-05	7.14456e-06
Unigene0042537	KAH6815859.1 hypothetical protein C2S51_020679 [Perilla frutescens var. frutescens] [Perilla frutescens]	At3g47110	8.856	10.063	8.725	0.84	0.642	0.466	0.0948509	0.0637981	0.0534097	0.0706863	-3.82243	4.08119e-05	7.17859e-06
Unigene0035843	-	--	63.305	70.684	72.184	14.477	13.852	12.039	0.228687	0.195971	0.166782	0.197146	-2.34266	4.10937e-05	7.23752e-06
Unigene0001851	KAH6763650.1 hypothetical protein C2S51_014899 [Perilla frutescens var. frutescens] [Perilla frutescens]	R1B-14	7.599	7.987	8.033	1.834	0.897	0.888	0.241348	0.112307	0.110544	0.154733	-2.69215	4.11682e-05	7.26001e-06
Unigene0042113	XP_042002526.1 protein transport Sec1a-like isoform X1 [Salvia splendens]	SEC1A	54.251	48.289	52.667	13.5	14.635	11.682	0.248843	0.303071	0.221809	0.257908	-1.95507	4.13616e-05	7.30354e-06
Unigene0022180	KAH6781375.1 hypothetical protein C2S51_006668 [Perilla frutescens var. frutescens] [Perilla frutescens]	--	74.459	84.573	73.991	10.784	9.977	10.585	0.144831	0.117969	0.143058	0.135286	-2.88591	4.13937e-05	7.31863e-06
Unigene0045070	KAH6831165.1 hypothetical protein C2S53_009360 [Perilla frutescens var. hirtella] [Perilla frutescens]	MYB3R4	1.756	2.876	1.931	13.875	15.479	15.621	7.90148	5.38213	8.08959	7.1244	2.83277	4.13955e-05	7.32839e-06
Unigene0019085	KAH6836902.1 2-oxoglutarate and oxygenase superfamily protein [Perilla frutescens var. hirtella] [Perilla frutescens]	DLO2	57.997	62.545	63.326	25.604	22.395	24.625	0.441471	0.358062	0.388861	0.396131	-1.33595	4.18184e-05	7.41278e-06
Unigene0004268	CBI32925.3 unnamed protein product, partial [Vitis vinifera]	ICR4	0.326	1.138	0.504	11.153	9.967	11.514	34.2117	8.75835	22.8452	21.9384	4.45539	4.20451e-05	7.46254e-06
Unigene0007369	KAH6798886.1 P-loop containing nucleoside triphosphate hydrolases superfamily protein [Perilla frutescens var. frutescens] [Perilla frutescens]	KIN5C	2.941	3.388	3.043	20.657	23.346	23.889	7.0238	6.89079	7.85048	7.25502	2.85898	4.20833e-05	7.47891e-06
Unigene0023405	XP_042037534.1 dynein light chain 2, cytoplasmic [Salvia splendens]	Cdlc2	142.979	147.716	157.344	65.262	66.745	67.608	0.456445	0.451847	0.429683	0.445991	-1.16491	4.21195e-05	7.49495e-06
Unigene0031424	GER52946.1 pentatricopeptide repeat-containing protein [Striga asiatica]	--	0.325	0.142	0.251	5.302	5.31	4.575	16.3138	37.3944	18.2271	23.9784	4.58367	4.21512e-05	7.51019e-06
Unigene0005829	KAH6821109.1 Glucose-methanol-choline oxidoreductase family protein [Perilla frutescens var. hirtella] [Perilla frutescens]	HTH	16.154	18.012	15.563	99.11	114.54	103.859	6.13532	6.35909	6.67346	6.38929	2.67566	4.23735e-05	7.55946e-06
Unigene0042020	-	--	28.16	32.371	31.587	5.197	3.971	4.981	0.184553	0.122672	0.157691	0.154972	-2.68992	4.25337e-05	7.59773e-06
Unigene0025972	KAH6802873.1 hypothetical protein C2S51_034319 [Perilla frutescens var. frutescens] [Perilla frutescens]	ABCG23	5.587	5.21	5.732	1.562	1.79	1.329	0.279578	0.34357	0.231856	0.285001	-1.81096	4.25609e-05	7.61228e-06
Unigene0015682	-	--	32.077	29.036	32.853	4.215	2.327	5.103	0.131403	0.0801419	0.155328	0.122291	-3.03161	4.26946e-05	7.64592e-06
Unigene0026438	XP_042000742.1 17.3 kDa class II heat shock protein-like [Salvia splendens]	HSP17.9-D	10.27	10.824	9.594	57.243	66.409	62.962	5.57381	6.13535	6.56264	6.0906	2.60658	4.2699e-05	7.65645e-06
Unigene0019851	XP_045802247.1 uncharacterized protein LOC123895807 [Trifolium pratense]	--	2.467	2.421	2.447	1.225	0.991	1.069	0.496555	0.409335	0.436861	0.447584	-1.15977	4.27663e-05	7.67826e-06
Unigene0032492	XP_042013334.1 receptor-like protein 52 isoform X4 [Salvia splendens]	--	76.132	74.263	80.454	36.599	38.434	34.932	0.480731	0.517539	0.434186	0.477485	-1.06647	4.29654e-05	7.72378e-06
Unigene0016689	KAH6778774.1 hypothetical protein C2S52_010011 [Perilla frutescens var. hirtella] [Perilla frutescens]	UBP20	1.518	1.716	2.203	8.811	9.505	9.982	5.80435	5.53904	4.53109	5.2915	2.40368	4.30793e-05	7.75407e-06
Unigene0023201	XP_041998492.1 peroxidase 55-like [Salvia splendens]	PER51	10.613	10.136	11.435	2.725	2.306	2.918	0.256761	0.227506	0.255181	0.246483	-2.02044	4.31346e-05	7.77386e-06
Unigene0018799	KAG6430340.1 hypothetical protein SASPL_108405 [Salvia splendens]	--	2.205	1.824	1.961	6.087	5.969	5.536	2.76054	3.27248	2.82305	2.95202	1.5617	4.3152e-05	7.78683e-06
Unigene0021512	KAH6756829.1 hypothetical protein C2S53_019890 [Perilla frutescens var. hirtella] [Perilla frutescens]	co-2	13.491	14.306	13.203	59.29	67.9	66.096	4.39478	4.74626	5.00613	4.71573	2.23748	4.32637e-05	7.81684e-06
Unigene0047217	Q9M9L0.3 RecName: Full=Anaphase-promoting complex subunit 11; AltName: Full=Cyclosome subunit 11 [Arabidopsis thaliana]	APC11	1.378	1.157	1.743	7.184	7.094	7.916	5.21335	6.13137	4.54159	5.29544	2.40475	4.35435e-05	7.87731e-06
Unigene0027713	XP_021841673.1 uncharacterized protein LOC110781933 isoform X2 [Spinacia oleracea]	--	37.074	34.342	34.329	12.164	12.737	14.507	0.328101	0.370887	0.422587	0.373858	-1.41944	4.36352e-05	7.90385e-06
Unigene0023294	KAH6823079.1 Pectin lyase-like superfamily protein [Perilla frutescens var. hirtella] [Perilla frutescens]	GSVIVT00026920001	0.321	0.263	0.31	1.045	0.937	1.012	3.25545	3.56274	3.26452	3.3609	1.74885	4.38912e-05	7.96022e-06
Unigene0035491	KAH6800052.1 hypothetical protein C2S52_000516 [Perilla frutescens var. hirtella] [Perilla frutescens]	--	0.251	0.219	0.34	4.711	4.053	4.699	18.7689	18.5068	13.8206	17.0321	4.09019	4.39024e-05	7.97225e-06
Unigene0043566	XP_041998927.1 ABC transporter G family member 24-like [Salvia splendens]	ABCG28	42.972	42.991	44.007	23.098	20.693	19.282	0.537513	0.481333	0.438158	0.485668	-1.04196	4.39365e-05	7.98845e-06
Unigene0001424	XP_028808614.1 probable WRKY transcription factor 70 [Prosopis alba]	WRKY38	129.205	117.216	120.233	48.59	49.169	52.237	0.376069	0.419473	0.434465	0.410002	-1.2863	4.39448e-05	7.99997e-06
Unigene0033979	KAE7995210.1 hypothetical protein FH972_000032 [Carpinus fangiana]	ALKBH2	97.216	94.872	92.793	41.833	40.199	33.104	0.43031	0.423718	0.356751	0.403593	-1.30903	4.46165e-05	8.13243e-06
Unigene0011937	KAH6831807.1 phragmoplast orienting kinesin 1 [Perilla frutescens var. hirtella] [Perilla frutescens]	KIN12C	1.788	1.619	1.139	9.855	10.126	11.242	5.51174	6.25448	9.87006	7.21209	2.85042	4.47511e-05	8.16716e-06
Unigene0033659	KAH6780618.1 targeting protein for XKLP2 [Perilla frutescens var. hirtella] [Perilla frutescens]	TPX2	2.333	3.317	3.413	29.848	33.782	34.877	12.7938	10.1845	10.2189	11.0657	3.46803	4.47736e-05	8.18147e-06
Unigene0006965	XP_042011824.1 probable xyloglucan endotransglucosylase/hydrolase protein 32 [Salvia splendens]	XTH32	8.512	9.587	9.805	32.876	30.432	29.28	3.86231	3.1743	2.98623	3.34095	1.74026	4.49177e-05	8.21803e-06
Unigene0036415	-	--	3.816	4.391	4.591	19.45	17.314	17.469	5.09696	3.94307	3.80505	4.28169	2.09818	4.49242e-05	8.22945e-06
Unigene0042813	KAH6819481.1 hypothetical protein C2S51_003084 [Perilla frutescens var. frutescens] [Perilla frutescens]	R1B-16	53.673	56.347	52.861	28.881	26.632	25.59	0.538092	0.472643	0.4841	0.498278	-1.00498	4.4926e-05	8.24002e-06
Unigene0045341	XP_027174125.1 uncharacterized protein LOC113773697 [Coffea eugenioides]	--	14.606	13.386	13.265	2.634	3.513	3.769	0.180337	0.262438	0.284131	0.242302	-2.04512	4.49695e-05	8.25824e-06
Unigene0013209	KAH6777628.1 HSP20-like chaperones superfamily protein [Perilla frutescens var. frutescens] [Perilla frutescens]	HSP18.5-C	8.476	7.402	10.115	27.009	28.217	29.277	3.18653	3.81208	2.89441	3.29767	1.72145	4.50159e-05	8.27702e-06
Unigene0010604	-	--	2.616	2.855	2.847	0	0.347	0	0	0.121541	0	0.0405137	-4.62545	4.50392e-05	8.29157e-06
Unigene0007533	XP_042001054.1 uncharacterized protein LOC121750562 [Salvia splendens]	--	42.91	38.047	39.636	6.999	9.59	9.422	0.163109	0.252057	0.237713	0.217626	-2.20008	4.51014e-05	8.31329e-06
Unigene0017191	-	--	122.329	145.126	139.91	4.764	5.097	4.326	0.0389442	0.0351212	0.0309199	0.0349951	-4.8367	4.52492e-05	8.35085e-06
Unigene0039990	-	--	2.171	2.482	2.4	0.539	0.439	0.435	0.248273	0.176873	0.18125	0.202132	-2.30663	4.54503e-05	8.39831e-06
Unigene0002724	KAH6757148.1 hypothetical protein C2S53_014788 [Perilla frutescens var. hirtella] [Perilla frutescens]	At2g40480	12.931	15.207	13.256	48.626	45.057	50.767	3.76042	2.96291	3.82974	3.51769	1.81463	4.54741e-05	8.41307e-06
Unigene0037278	XP_042055963.1 uncharacterized protein LOC121800451 isoform X2 [Salvia splendens]	--	0.208	0.303	0.134	18.849	19.142	16.184	90.6202	63.1749	120.776	91.5237	6.51607	4.58009e-05	8.48397e-06
Unigene0044644	KAG6415027.1 hypothetical protein SASPL_122428 [Salvia splendens]	SYP112	1.82	5.076	4.891	40.237	45.111	46.156	22.1082	8.88712	9.43692	13.4774	3.75247	4.5821e-05	8.49813e-06
Unigene0040086	KAH6835577.1 hypothetical protein C2S53_003119 [Perilla frutescens var. hirtella] [Perilla frutescens]	SD18	15.214	14.493	13.382	2.404	1.567	2.764	0.158012	0.108121	0.206546	0.15756	-2.66603	4.58332e-05	8.51084e-06
Unigene0022391	KAH6837094.1 hypothetical protein C2S53_016266 [Perilla frutescens var. hirtella] [Perilla frutescens]	--	3.407	5.487	2.864	32.716	29.197	33.023	9.60258	5.32112	11.5304	8.81803	3.14046	4.58757e-05	8.52919e-06
Unigene0040608	XP_042058444.1 mitotic spindle checkpoint protein MAD2 [Salvia splendens]	MAD2	4.665	2.396	4.381	20.029	18.803	20.206	4.29346	7.84766	4.61219	5.58444	2.48141	4.60733e-05	8.57641e-06
Unigene0027734	-	--	17.963	20.24	21.305	0	0.923	0.61	0	0.0456028	0.0286318	0.0247448	-5.33673	4.61151e-05	8.59471e-06
Unigene0035106	XP_011072775.1 uncharacterized protein LOC105157935 [Sesamum indicum]	--	1.858	1.136	1.366	7.04	6.712	7.427	3.78902	5.90845	5.43704	5.04484	2.33481	4.62154e-05	8.62392e-06
Unigene0035249	KAH6816374.1 CBL-interacting protein kinase 7 [Perilla frutescens var. frutescens] [Perilla frutescens]	CIPK7	19.097	21.142	20.053	43.1	47.116	46.081	2.2569	2.22855	2.29796	2.26114	1.17705	4.62252e-05	8.63629e-06
Unigene0046889	XP_042048881.1 putative late blight resistance protein homolog R1B-17 isoform X1 [Salvia splendens]	R1A-4	5.66	5.703	5.115	0.811	1.255	1.178	0.143286	0.22006	0.230303	0.197883	-2.33728	4.63236e-05	8.66522e-06
Unigene0024180	PIN03003.1 hypothetical protein CDL12_24476 [Handroanthus impetiginosus]	PDF2	32.813	33.966	34.891	68.991	69.002	74.594	2.10255	2.0315	2.13792	2.09066	1.06396	4.65377e-05	8.71588e-06
Unigene0040969	KAH6756866.1 cationic amino acid transporter 5 [Perilla frutescens var. hirtella] [Perilla frutescens]	CAT5	37.183	37.278	35.449	14.285	10.698	13.719	0.384181	0.286979	0.387007	0.352722	-1.5034	4.70784e-05	8.82788e-06
Unigene0039864	KAG6419958.1 hypothetical protein SASPL_116472 [Salvia splendens]	R1A-4	0.214	0.467	0.672	12.814	11.069	11.072	59.8785	23.7024	16.4762	33.3524	5.05972	4.72291e-05	8.8669e-06
Unigene0028022	XP_042052774.1 probable UDP-arabinopyranose mutase 2 [Salvia splendens]	UPTG2	24.379	26.366	24.893	72.236	74.049	80.856	2.96304	2.8085	3.24814	3.00656	1.58811	4.74438e-05	8.918e-06
Unigene0023155	XP_042041982.1 probable LRR receptor-like serine/threonine-protein kinase At3g47570 [Salvia splendens]	XA21	3.678	4.014	3.855	1.398	1.221	1.048	0.380098	0.304185	0.271855	0.318713	-1.64967	4.76424e-05	8.9662e-06
Unigene0003591	KAH6818960.1 hypothetical protein C2S51_002563 [Perilla frutescens var. frutescens] [Perilla frutescens]	KIN12D	1.134	0.61	0.947	9.676	9.635	11.06	8.53263	15.7951	11.679	12.0022	3.58523	4.79016e-05	9.02589e-06
Unigene0041893	KAH6769009.1 MAP kinase 4, partial [Perilla frutescens var. frutescens] [Perilla frutescens]	MMK2	48.863	49.596	53.315	21.384	21.568	19.045	0.437632	0.434874	0.357217	0.409907	-1.28663	4.80651e-05	9.06764e-06
Unigene0026190	KAG5521244.1 hypothetical protein RHGRI_033713 [Rhododendron griersonianum]	ARCA	52.433	54.323	56.972	105.741	109.511	114.898	2.01669	2.01592	2.01675	2.01645	1.01182	4.80669e-05	9.07893e-06
Unigene0008020	XP_011099842.1 chaperonin CPN60, mitochondrial [Sesamum indicum]	--	2.376	1.426	3.333	23.639	26.503	27.367	9.94907	18.5856	8.21092	12.2485	3.61454	4.80671e-05	9.08993e-06
Unigene0040173	XP_042051297.1 endochitinase EP3-like [Salvia splendens]	EP3	29.99	29.82	27.097	10.61	11.35	10.998	0.353785	0.380617	0.405875	0.380092	-1.39558	4.80818e-05	9.10366e-06
Unigene0039790	KAH6814809.1 hypothetical protein C2S51_023827 [Perilla frutescens var. frutescens] [Perilla frutescens]	RPP13L3	4.78	5.14	5.246	38.501	33.123	37.676	8.0546	6.44416	7.18185	7.22687	2.85337	4.81655e-05	9.13048e-06
Unigene0005107	KAH6802410.1 GDSL-like Lipase/Acylhydrolase superfamily protein [Perilla frutescens var. frutescens] [Perilla frutescens]	At5g33370	29.976	30.168	30.752	333.006	394.814	369.573	11.1091	13.0872	12.0179	12.0714	3.59352	4.81705e-05	9.1424e-06
Unigene0046850	KAH6827974.1 P-loop containing nucleoside triphosphate hydrolases superfamily protein [Perilla frutescens var. hirtella] [Perilla frutescens]	At5g60760	0.062	0.475	0.541	3.4	3.233	3.398	54.8387	6.80632	6.28096	22.642	4.50093	4.8362e-05	9.18978e-06
Unigene0001738	XP_042036630.1 UDP-glycosyltransferase 83A1-like [Salvia splendens]	UGT83A1	37.083	41.257	39.636	16.732	16.5	16.254	0.451204	0.399932	0.410082	0.420406	-1.25014	4.8436e-05	9.21487e-06
Unigene0046844	KAH6825193.1 RAB GTPase-like protein A1F [Perilla frutescens var. hirtella] [Perilla frutescens]	RABA1F	16.875	13.572	15.897	39.619	38.372	37.06	2.34779	2.82729	2.33126	2.50211	1.32315	4.84906e-05	9.23631e-06
Unigene0044889	KAH6771529.1 hypothetical protein C2S52_016332 [Perilla frutescens var. hirtella] [Perilla frutescens]	WAKL8	5.761	5.308	6.034	0.322	0.73	0.89	0.0558931	0.137528	0.147498	0.11364	-3.13746	4.8645e-05	9.2768e-06
Unigene0048178	KAH6821999.1 P-loop containing nucleoside triphosphate hydrolases superfamily protein [Perilla frutescens var. hirtella] [Perilla frutescens]	KIN5D	1.602	1.237	1.588	18.744	18.308	21.375	11.7004	14.8003	13.4603	13.3203	3.73556	4.87055e-05	9.29943e-06
Unigene0019263	KAH6831058.1 transmembrane protein [Perilla frutescens var. hirtella] [Perilla frutescens]	--	3.713	3.619	2.951	17.4	15.99	18.413	4.68624	4.41835	6.23958	5.11472	2.35466	4.87392e-05	9.31698e-06
Unigene0014662	KAH6762181.1 SAUR-like auxin-responsive protein family [Perilla frutescens var. hirtella] [Perilla frutescens]	SAUR50	51.17	50.156	53.299	24.049	22.467	26.365	0.469982	0.447942	0.494662	0.470862	-1.08662	4.8854e-05	9.35005e-06
Unigene0019128	PIA41059.1 hypothetical protein AQUCO_02300090v1 [Aquilegia coerulea]	AtMg00910	35.042	29.544	30.869	0.733	1.131	0.611	0.0209178	0.0382819	0.0197933	0.026331	-5.24709	4.89115e-05	9.37219e-06
Unigene0045289	KAG6392174.1 hypothetical protein SASPL_146385 [Salvia splendens]	RGA3	8.034	8.259	9.019	2.813	2.528	2.708	0.350137	0.30609	0.300255	0.318827	-1.64915	4.91952e-05	9.43777e-06
Unigene0038182	XP_042055259.1 COBRA-like protein 7 [Salvia splendens]	COBL7	6.039	5.221	4.917	16.627	17.025	15.411	2.75327	3.26087	3.13423	3.04946	1.60855	4.93405e-05	9.47687e-06
Unigene0035073	XP_042001430.1 uncharacterized protein LOC121750863 [Salvia splendens]	--	14.647	13.331	15.329	29.615	28.053	29.687	2.02192	2.10434	1.93666	2.02097	1.01505	4.99414e-05	9.60368e-06
Unigene0011853	KAH6799723.1 hypothetical protein C2S51_036207 [Perilla frutescens var. frutescens] [Perilla frutescens]	WEE1	0.718	1.044	1.08	4.226	4.743	4.613	5.88579	4.5431	4.2713	4.90006	2.2928	5.00219e-05	9.63055e-06
Unigene0047952	ABD77493.2 cinnamic acid 4-hydroxylase [Arnebia euchroma]	CYP73A12	0.486	0.636	1.033	5.063	5.571	5.005	10.4177	8.75943	4.84511	8.00741	3.00134	5.01105e-05	9.65903e-06
Unigene0009893	XP_042066675.1 protein ANTAGONIST OF LIKE HETEROCHROMATIN PROTEIN 1-like [Salvia splendens]	--	38.414	35.36	38.428	17.904	18.395	18.475	0.46608	0.520221	0.480769	0.489023	-1.03202	5.04519e-05	9.73632e-06
Unigene0009368	EYU18275.1 hypothetical protein MIMGU_mgv1a018902mg [Erythranthe guttata]	--	12.923	11.217	11.073	0.609	0	0.164	0.0471253	0	0.0148108	0.0206454	-5.59804	5.05019e-05	9.75749e-06
Unigene0031282	KAH6804776.1 hypothetical protein C2S51_033023 [Perilla frutescens var. frutescens] [Perilla frutescens]	LRK10	1.091	0.873	0.915	14.599	14.99	17.138	13.3813	17.1707	18.7301	16.4273	4.03803	5.07573e-05	9.8184e-06
Unigene0031161	XP_042022786.1 serine/threonine-protein kinase RUNKEL-like [Salvia splendens]	RUK	2.37	1.797	1.879	10.471	10.807	11.982	4.41814	6.01391	6.3768	5.60295	2.48619	5.08152e-05	9.84117e-06
Unigene0019181	KAH6831145.1 kinase family with leucine-rich repeat domain-containing protein [Perilla frutescens var. hirtella] [Perilla frutescens]	RLK5	19.434	18.511	21.078	3.939	4.995	4.813	0.202686	0.26984	0.228342	0.233623	-2.09775	5.08838e-05	9.86606e-06
Unigene0040389	-	--	0.215	0.704	1.664	11.023	12.335	12.213	51.2698	17.5213	7.33954	25.3769	4.66544	5.1081e-05	9.91593e-06
Unigene0027792	KAH6788807.1 hypothetical protein C2S51_003813 [Perilla frutescens var. frutescens] [Perilla frutescens]	PIK-1	83.078	89.469	75.318	7.258	6.744	7.498	0.0873637	0.0753781	0.0995512	0.087431	-3.51571	5.11639e-05	9.94368e-06
Unigene0002314	XP_042007139.1 bax inhibitor 1-like [Salvia splendens]	BI-1	1.449	2.373	3.33	18.101	19.243	16.958	12.4921	8.10914	5.09249	8.56457	3.09838	5.13833e-05	9.99803e-06
Unigene0000254	XP_042037242.1 endoglucanase 12-like [Salvia splendens]	GLU3	10.158	10.942	9.699	2.033	2.627	2.742	0.200138	0.240084	0.28271	0.240977	-2.05303	5.14979e-05	1.0032e-05
Unigene0025757	KAH6763809.1 Major facilitator superfamily protein [Perilla frutescens var. frutescens] [Perilla frutescens]	NPF5.10	10.725	11.9	10.776	3.943	3.506	3.657	0.367646	0.294622	0.339365	0.333878	-1.58261	5.15319e-05	1.00504e-05
Unigene0040335	-	--	9.231	8.094	8.858	17.818	18.006	19.102	1.93024	2.22461	2.15647	2.10377	1.07298	5.17559e-05	1.01059e-05
Unigene0035761	XP_042007225.1 anthocyanidin 3-O-glucosyltransferase 6-like [Salvia splendens]	GT2	5.121	4.659	5.575	0	0	0.224	0	0	0.0401794	0.0133931	-6.22236	5.18197e-05	1.01302e-05
Unigene0031936	KAB1223832.1 60S ribosomal protein L12 [Morella rubra]	RPL12	105.474	92.713	87.4	214.773	226.702	229.416	2.03626	2.4452	2.6249	2.36879	1.24415	5.18909e-05	1.01559e-05
Unigene0040531	KAH7576233.1 hypothetical protein JRO89_XS01G0018000 [Xanthoceras sorbifolium]	RE2	20.572	21.633	21.068	9.379	7.987	7.214	0.455911	0.369204	0.342415	0.389177	-1.3615	5.21287e-05	1.02143e-05
Unigene0036375	-	PI4KB1	0.66	1.171	1.596	10.825	9.553	10.847	16.4015	8.15798	6.79637	10.452	3.3857	5.23589e-05	1.02714e-05
Unigene0025097	XP_042068302.1 uncharacterized protein LOC121811494 [Salvia splendens]	--	54.601	48.909	51.418	13.945	9.299	9.646	0.255398	0.190129	0.1876	0.211042	-2.2444	5.25304e-05	1.0317e-05
Unigene0005651	XP_042000090.1 pyrophosphate-energized vacuolar membrane proton pump-like isoform X1 [Salvia splendens]	AVP1	0.706	0.889	0.683	6.892	7.272	6.172	9.76204	8.17998	9.0366	8.99287	3.16878	5.25467e-05	1.03321e-05
Unigene0032993	KAG6432728.1 hypothetical protein SASPL_104314 [Salvia splendens]	CYCB1-2	3.5	4.286	4.707	34.714	40.899	38.97	9.91829	9.54246	8.27916	9.24664	3.20893	5.26129e-05	1.03571e-05
Unigene0016173	XP_042022016.1 bax inhibitor 1-like [Salvia splendens]	BI-1	23.436	25.582	22.426	4.812	6.019	4.741	0.205325	0.235283	0.211406	0.217338	-2.20199	5.2662e-05	1.03788e-05
Unigene0041034	KAH6792071.1 Core-2/I-branching beta-1 [Perilla frutescens var. hirtella] [Perilla frutescens]	GLCAT14B	35.87	37.507	34.289	13.43	15.121	15.729	0.374408	0.403151	0.458719	0.412093	-1.27896	5.26878e-05	1.03959e-05
Unigene0036586	XP_011072557.1 putative late blight resistance protein homolog R1B-16 isoform X1 [Sesamum indicum]	Tm-2	59.921	59.721	63.667	139.527	126.611	133.275	2.32852	2.12004	2.09331	2.18062	1.12474	5.2846e-05	1.04392e-05
Unigene0020932	XP_042016437.1 probable inactive leucine-rich repeat receptor-like protein kinase At1g66830 [Salvia splendens]	--	224.62	193.114	218.045	30.15	36.774	31.161	0.134227	0.190426	0.142911	0.155855	-2.68173	5.28842e-05	1.04588e-05
Unigene0002128	XP_012850200.1 PREDICTED: uncharacterized protein LOC105969974 [Erythranthe guttata]	--	20.627	18.897	18.532	142.758	162.009	139.492	6.92093	8.57327	7.52709	7.67376	2.93993	5.30401e-05	1.05017e-05
Unigene0040685	KAH6828473.1 calmodulin-binding family protein [Perilla frutescens var. hirtella] [Perilla frutescens]	IQM4	73.115	80.284	75.077	30.639	34.387	32.225	0.419052	0.428317	0.429226	0.425532	-1.23266	5.32151e-05	1.05485e-05
Unigene0001592	KAH6803072.1 2-oxoglutarate and oxygenase superfamily protein [Perilla frutescens var. frutescens] [Perilla frutescens]	DAO	16.822	15.463	17.133	5.825	6.584	5.854	0.346273	0.425791	0.34168	0.371248	-1.42955	5.32706e-05	1.05716e-05
Unigene0036240	KAH6802889.1 hypothetical protein C2S51_034335 [Perilla frutescens var. frutescens] [Perilla frutescens]	7DLGT	34.756	37.141	34.336	12.82	14.827	15.31	0.368857	0.399208	0.445888	0.404651	-1.30525	5.36854e-05	1.06661e-05
Unigene0046358	KAH6760895.1 hypothetical protein C2S51_017844 [Perilla frutescens var. frutescens] [Perilla frutescens]	CES101	30.975	34.773	31.864	9.483	7.694	9.575	0.30615	0.221264	0.300496	0.27597	-1.85742	5.39776e-05	1.07365e-05
Unigene0046797	XP_042027796.1 kinesin-like protein KIN-4C [Salvia splendens]	KIN4C	5.017	4.539	5.519	26.339	26.981	30.294	5.24995	5.94426	5.48904	5.56108	2.47537	5.40037e-05	1.0754e-05
Unigene0039723	-	--	41.19	41.594	40.302	18.366	19.34	15.255	0.445885	0.464971	0.378517	0.429791	-1.21829	5.44758e-05	1.08604e-05
Unigene0040713	KAH6827827.1 bZIP transcription factor [Perilla frutescens var. hirtella] [Perilla frutescens]	APSR1	2.026	2.148	1.96	7.293	6.395	6.941	3.5997	2.97719	3.54133	3.37274	1.75392	5.48136e-05	1.09402e-05
Unigene0046094	KAH6813761.1 cellulose synthase-like D3 [Perilla frutescens var. frutescens] [Perilla frutescens]	CSLD2	5.71	6.157	5.491	1.654	1.177	1.274	0.289667	0.191165	0.232016	0.237616	-2.0733	5.48242e-05	1.09548e-05
Unigene0028260	XP_042022198.1 patatin-like protein 2 [Salvia splendens]	PLP2	55.928	64.581	62.61	11.407	10.312	7.78	0.203959	0.159675	0.124261	0.162632	-2.62032	5.48629e-05	1.09751e-05
Unigene0039996	XP_041991091.1 dammarenediol II synthase-like [Salvia splendens]	DDS	15.601	14.992	16.643	77.869	85.048	90.945	4.99128	5.67289	5.46446	5.37621	2.42659	5.5132e-05	1.10415e-05
Unigene0039034	XP_042051146.1 BAG family molecular chaperone regulator 3-like [Salvia splendens]	BAG3	19.918	18.061	18.607	8.085	7.894	8.604	0.405914	0.437074	0.462407	0.435132	-1.20048	5.51784e-05	1.10633e-05
Unigene0048162	XP_042027023.1 disease resistance protein RGA2-like [Salvia splendens]	RGA2	0.668	0.527	0.503	1.581	1.538	1.523	2.36677	2.91841	3.02783	2.771	1.47041	5.52122e-05	1.10827e-05
Unigene0009206	XP_042449044.1 zinc finger BED domain-containing protein RICESLEEPER 2-like [Zingiber officinale]	Os05g0239150	22.56	24.174	23.058	9.584	7.382	8.958	0.424823	0.305369	0.388499	0.372897	-1.42315	5.54762e-05	1.11483e-05
Unigene0003800	-	--	0.497	0.543	0.962	8.21	7.396	8.718	16.5191	13.6206	9.06237	13.0674	3.7079	5.55129e-05	1.11684e-05
Unigene0032139	XP_041996465.1 ribonucleoside-diphosphate reductase small chain [Salvia splendens]	TSO2	42.071	44.573	38.431	102.044	108.061	113.116	2.42552	2.42436	2.94335	2.59774	1.37726	5.56439e-05	1.12074e-05
Unigene0032256	KAH6762503.1 Chaperone DnaJ-domain superfamily protein [Perilla frutescens var. hirtella] [Perilla frutescens]	--	18.643	17.428	17.298	8.474	7.313	7.543	0.454541	0.419612	0.436062	0.436738	-1.19516	5.59931e-05	1.12905e-05
Unigene0041849	KAH6783480.1 chromomethylase 2 [Perilla frutescens var. hirtella] [Perilla frutescens]	CMT2	4.266	4.409	5.369	13.319	14.077	14.654	3.12213	3.19279	2.72937	3.01476	1.59204	5.61544e-05	1.13358e-05
Unigene0026272	XP_042006496.1 structural maintenance of chromosomes protein 2-1-like [Salvia splendens]	SMC2-2	2.723	4.161	4.286	20.256	18.979	21.657	7.43885	4.56116	5.05296	5.68433	2.50699	5.62217e-05	1.13622e-05
Unigene0044003	XP_042019712.1 structural maintenance of chromosomes protein 4-like [Salvia splendens]	SMC4	5.577	7.367	6.118	20.836	21.247	23.018	3.73606	2.88408	3.76234	3.46083	1.79112	5.63328e-05	1.13975e-05
Unigene0039005	KAH6819809.1 hypothetical protein C2S53_007316 [Perilla frutescens var. hirtella] [Perilla frutescens]	--	9.765	8.079	8.887	0.194	0	0.141	0.0198669	0	0.0158659	0.0119109	-6.39157	5.66643e-05	1.14775e-05
Unigene0040235	-	--	0.591	1.211	1.431	21.973	22.465	18.978	37.1794	18.5508	13.2621	22.9974	4.5234	5.67532e-05	1.15084e-05
Unigene0039998	KAH6795724.1 hypothetical protein C2S51_036710 [Perilla frutescens var. frutescens] [Perilla frutescens]	--	3.026	3.092	2.492	11.526	10.397	11.785	3.80899	3.36255	4.72913	3.96689	1.98801	5.68413e-05	1.15392e-05
Unigene0042497	XP_042048136.1 late blight resistance protein R1-A-like [Salvia splendens]	RF45	53.492	44.081	47.529	122.04	119.746	130.298	2.28146	2.7165	2.74144	2.5798	1.36726	5.69735e-05	1.1579e-05
Unigene0031444	KAH6757497.1 GDSL-like Lipase/Acylhydrolase superfamily protein [Perilla frutescens var. hirtella] [Perilla frutescens]	LTL1	0.434	0.473	0.21	10.833	10.135	9.009	24.9608	21.4271	42.9	29.7626	4.89543	5.73339e-05	1.16653e-05
Unigene0046611	KAH6810760.1 Protein kinase superfamily protein [Perilla frutescens var. frutescens] [Perilla frutescens]	PBL18	13.896	13.211	15.006	2.571	1.81	3.112	0.185017	0.137007	0.207384	0.176469	-2.50251	5.73845e-05	1.16887e-05
Unigene0043881	KAH6790039.1 Subtilase family protein [Perilla frutescens var. frutescens] [Perilla frutescens]	SBT1.5	12.011	12.901	11.575	31.649	35.055	35.167	2.635	2.71723	3.03819	2.79681	1.48378	5.74396e-05	1.1713e-05
Unigene0032079	XP_011082933.1 protodermal factor 1-like [Sesamum indicum]	PDF1	2.331	2.994	3.383	9.891	9.251	9.954	4.24324	3.08985	2.94236	3.42515	1.77617	5.77182e-05	1.1783e-05
Unigene0030133	KAH6788602.1 Dynamin related protein 5A [Perilla frutescens var. frutescens] [Perilla frutescens]	DRP5A	1.837	1.002	1.037	12.059	14.147	13.31	6.56451	14.1188	12.8351	11.1728	3.48192	5.77504e-05	1.18027e-05
Unigene0030287	KAH6829499.1 Eukaryotic aspartyl protease family protein [Perilla frutescens var. hirtella] [Perilla frutescens]	PCS1	1.183	1.119	1.984	8.021	7.878	8.713	6.78022	7.04021	4.39163	6.07069	2.60186	5.77583e-05	1.18175e-05
Unigene0042399	XP_042005396.1 kinesin-like protein KIN-7N [Salvia splendens]	KIN7N	0.594	0.821	0.613	6.813	6.731	7.831	11.4697	8.19854	12.7749	10.8144	3.43488	5.78203e-05	1.18433e-05
Unigene0036930	KAG7583819.1 Zinc finger CCHC-type superfamily [Arabidopsis suecica]	RE1	1.327	1.319	1.483	0.154	0.282	0.217	0.116051	0.213798	0.146325	0.158725	-2.6554	5.79324e-05	1.18795e-05
Unigene0005750	AMA07781.1 WRKY transcription factor 75 [Mentha spicata]	WRKY75	22.655	21.885	25.024	1.916	0.639	3.164	0.0845729	0.0291981	0.126439	0.0800699	-3.6426	5.8046e-05	1.1916e-05
Unigene0042146	XP_042053822.1 calcium-dependent protein kinase 32-like [Salvia splendens]	CPK32	35.274	31.421	34.13	12.657	11.661	11.183	0.35882	0.371121	0.327659	0.352533	-1.50417	5.83167e-05	1.19849e-05
Unigene0019461	XP_042018321.1 claspin-like [Salvia splendens]	--	1.825	1.557	1.269	8.724	7.696	8.761	4.78027	4.94284	6.90386	5.54232	2.47049	5.83465e-05	1.20043e-05
Unigene0001155	KAH6806061.1 Exostosin family protein [Perilla frutescens var. frutescens] [Perilla frutescens]	At5g03795	51.438	51.044	46.225	19.167	19.707	18.529	0.372623	0.386079	0.400844	0.386515	-1.3714	5.85696e-05	1.20636e-05
Unigene0037199	AMZ03395.1 cytochrome P450 CYP82D63 [Plectranthus barbatus]	CYP82C4	321.179	298.723	284.338	99.098	104.285	90.478	0.308544	0.349103	0.318206	0.325284	-1.62023	5.89538e-05	1.21561e-05
Unigene0031242	KAG6410974.1 hypothetical protein SASPL_129047 [Salvia splendens]	HMGR2	8.031	8.453	8.325	21.185	23.615	23.609	2.6379	2.79368	2.83592	2.75583	1.46249	5.91325e-05	1.22064e-05
Unigene0029395	XP_041998409.1 glucan endo-1,3-beta-glucosidase 13-like [Salvia splendens]	At5g56590	10.541	9.02	11.224	30.197	33.654	31.317	2.86472	3.73104	2.79018	3.12865	1.64554	5.91468e-05	1.22229e-05
Unigene0021449	KAH6773630.1 GDSL-like Lipase/Acylhydrolase superfamily protein [Perilla frutescens var. frutescens] [Perilla frutescens]	At5g45910	7.046	4.496	6.713	27.13	29.828	26.912	3.85041	6.63434	4.00894	4.83123	2.27239	5.93079e-05	1.22697e-05
Unigene0011062	KAH6773107.1 Protein phosphatase 2C family protein [Perilla frutescens var. frutescens] [Perilla frutescens]	At4g33920	44.824	47.401	42.447	18.951	17.9	17.189	0.422787	0.377629	0.404952	0.401789	-1.31549	5.99743e-05	1.24212e-05
Unigene0023977	XP_011072290.1 thaumatin-like protein [Sesamum indicum]	TLP1	294.362	311.638	280.652	105.193	118.186	98.65	0.357359	0.379241	0.351503	0.362701	-1.46315	6.01233e-05	1.24658e-05
Unigene0039277	KAH6814914.1 Mitochondrial import inner membrane translocase subunit Tim17/Tim22/Tim23 family protein [Perilla frutescens var. frutescens] [Perilla frutescens]	TIM22-1	10.058	10.636	15.358	48.484	50.425	46.292	4.82044	4.74097	3.01419	4.19187	2.06759	6.03525e-05	1.2527e-05
Unigene0044775	KAH6805790.1 P-loop containing nucleoside triphosphate hydrolases superfamily protein, partial [Perilla frutescens var. frutescens] [Perilla frutescens]	KIN14S	3.453	2.632	1.856	23.098	21.718	25.425	6.68926	8.25152	13.6988	9.54653	3.25498	6.0379e-05	1.25463e-05
Unigene0048041	XP_012702890.1 histone H3-like centromeric protein CSE4 [Setaria italica]	HTR2	31.218	32.573	28.206	249.541	290.205	252.096	7.9935	8.90937	8.93767	8.61351	3.1066	6.04457e-05	1.25739e-05
Unigene0019129	KAG6466696.1 hypothetical protein ZIOFF_075500 [Zingiber officinale]	COX1	95.288	80.248	89.563	7.83	10.979	7.854	0.0821719	0.136813	0.0876925	0.102226	-3.29017	6.06682e-05	1.2634e-05
Unigene0005520	XP_027081694.1 protein GAST1-like [Coffea arabica]	GAST1	27.629	25.658	26.201	8.72	11.245	9.978	0.31561	0.438265	0.380825	0.378233	-1.40265	6.06994e-05	1.26544e-05
Unigene0017025	RZB88426.1 Retrovirus-related Pol polyprotein from transposon TNT 1-94 [Glycine soja]	RE1	0.052	0.057	0.253	2.586	2.663	3.021	49.7308	46.7193	11.9407	36.1303	5.17514	6.07253e-05	1.26736e-05
Unigene0019442	XP_042011116.1 aquaporin NIP1-1-like [Salvia splendens]	NIP1-1	39.3	38.972	38.412	19.102	17.409	21.162	0.486056	0.446705	0.550922	0.494561	-1.01578	6.07822e-05	1.26993e-05
Unigene0028619	-	--	10.603	8.789	10.336	21.892	21.768	23.063	2.0647	2.47673	2.23133	2.25759	1.17478	6.09623e-05	1.27508e-05
Unigene0035692	KAH6834306.1 hypothetical protein C2S53_004669 [Perilla frutescens var. hirtella] [Perilla frutescens]	--	18.901	19.086	18.34	9.135	9.433	7.735	0.483308	0.494237	0.421756	0.466433	-1.10026	6.15672e-05	1.28914e-05
Unigene0044121	KAH6779677.1 Nucleotide-sugar transporter family protein [Perilla frutescens var. hirtella] [Perilla frutescens]	UUAT1	1.966	2.039	1.617	6.92	6.789	7.653	3.51984	3.32957	4.73284	3.86075	1.94888	6.17053e-05	1.29344e-05
Unigene0027175	KAH6833142.1 hypothetical protein C2S53_003006 [Perilla frutescens var. hirtella] [Perilla frutescens]	--	2.264	1.381	1.546	10.704	10.044	11.556	4.72792	7.27299	7.47477	6.49189	2.69864	6.18155e-05	1.29715e-05
Unigene0002244	GFQ00355.1 probable E3 ubiquitin-protein ligase ari8 [Phtheirospermum japonicum]	ARI5	12.417	10.884	12.257	2.943	3.131	3.299	0.237014	0.28767	0.269152	0.264612	-1.91805	6.187e-05	1.29971e-05
Unigene0036148	XP_042001733.1 histone H1-like [Salvia splendens]	At2g30620	2.356	2.786	4.749	34.466	29.413	32.015	14.629	10.5574	6.74142	10.6426	3.41178	6.20198e-05	1.30427e-05
Unigene0002685	XP_022894336.1 heat stress transcription factor B-4-like [Olea europaea var. sylvestris] [Olea europaea]	HSFB4	0.139	0.151	0.402	3.13	3.679	3.497	22.518	24.3642	8.699	18.5271	4.21156	6.21761e-05	1.30897e-05
Unigene0047023	XP_042019225.1 cannabidiolic acid synthase-like [Salvia splendens]	THCAS	26.106	30.306	25.66	0.72	1.541	1.09	0.0275799	0.050848	0.0424786	0.0403021	-4.633	6.25075e-05	1.31737e-05
Unigene0013990	XP_012853622.1 PREDICTED: uncharacterized protein LOC105973149 [Erythranthe guttata]	pif1	44.074	36.961	44.148	0.048	0	0.058	0.00108908	0	0.00131376	0.000800947	-10.286	6.27163e-05	1.3232e-05
Unigene0030033	KAH6813358.1 hypothetical protein C2S51_022376 [Perilla frutescens var. frutescens] [Perilla frutescens]	--	11.916	12.026	12.074	98.571	96.264	112.82	8.27216	8.00466	9.34405	8.54029	3.09428	6.27631e-05	1.32562e-05
Unigene0021129	KAH6757826.1 transmembrane protein [Perilla frutescens var. hirtella] [Perilla frutescens]	--	6.746	9.495	10.821	60.317	69.404	61.251	8.94115	7.30953	5.66038	7.30369	2.86863	6.28753e-05	1.32942e-05
Unigene0029302	KAH6787766.1 hypothetical protein C2S52_007318 [Perilla frutescens var. hirtella] [Perilla frutescens]	--	1.742	1.996	2.359	6.432	6.846	7.145	3.69231	3.42986	3.02883	3.38366	1.75859	6.31446e-05	1.33655e-05
Unigene0007239	XP_042066371.1 shaggy-related protein kinase epsilon-like [Salvia splendens]	ASK8	46.468	55.341	50.232	110.449	113.378	105.79	2.37688	2.04872	2.10603	2.17721	1.12248	6.31657e-05	1.33844e-05
Unigene0037294	KAH6808918.1 hypothetical protein C2S51_026701 [Perilla frutescens var. frutescens] [Perilla frutescens]	MUR4	9.022	8.598	9.266	31.681	29.988	34.474	3.51153	3.48779	3.72048	3.57327	1.83724	6.32088e-05	1.34079e-05
Unigene0017742	XP_042024466.1 probable calcium-binding protein CML44 [Salvia splendens]	CML44	42.015	44.006	42.956	8.574	14.458	10.558	0.20407	0.328546	0.245786	0.259467	-1.94637	6.32308e-05	1.3427e-05
Unigene0007550	KAG6382743.1 hypothetical protein SASPL_157549 [Salvia splendens]	ABCC13	10.027	11.679	10.692	2.134	1.957	1.538	0.212825	0.167566	0.143846	0.174746	-2.51667	6.33449e-05	1.34657e-05
Unigene0021362	XP_021754255.1 lysine--tRNA ligase-like [Chenopodium quinoa]	At3g11710	8.383	7.975	9.153	2.306	2.124	2.427	0.275081	0.266332	0.265159	0.268857	-1.89509	6.3378e-05	1.34871e-05
Unigene0007738	KAH6833401.1 hypothetical protein C2S53_011803 [Perilla frutescens var. hirtella] [Perilla frutescens]	Trank1	5.887	5.82	6.287	2.365	2.773	2.717	0.401733	0.47646	0.432162	0.436785	-1.19501	6.34817e-05	1.35237e-05
Unigene0044250	-	--	2.761	4.109	2.914	20.5	23.73	23.364	7.42485	5.77513	8.01784	7.07261	2.82224	6.38165e-05	1.36095e-05
Unigene0044921	-	--	17.896	16.655	20.118	0.629	0.44	0.599	0.0351475	0.0264185	0.0297743	0.0304468	-5.03757	6.38693e-05	1.36353e-05
Unigene0033244	KAH6789726.1 Glycosyl hydrolase family protein [Perilla frutescens var. frutescens] [Perilla frutescens]	BACOVA_02659	3.833	3.83	4.149	1.863	1.795	1.64	0.486042	0.468668	0.395276	0.449996	-1.15202	6.39051e-05	1.36576e-05
Unigene0037527	-	--	42.721	39.708	43.586	20.309	20.672	19.134	0.475387	0.5206	0.438994	0.478327	-1.06393	6.4283e-05	1.3753e-05
Unigene0034833	KAH6763398.1 Serine protease inhibitor family protein [Perilla frutescens var. hirtella] [Perilla frutescens]	At1g47710	0.088	0.192	0.17	12.907	14.752	15.716	146.67	76.8333	92.4471	105.317	6.71859	6.47717e-05	1.38723e-05
Unigene0016203	KAG6407770.1 hypothetical protein SASPL_130768 [Salvia splendens]	--	100.342	105.77	96.67	43.412	35.23	37.602	0.43264	0.333081	0.388973	0.384898	-1.37745	6.52709e-05	1.39941e-05
Unigene0046243	KAH6822092.1 hypothetical protein C2S53_000642 [Perilla frutescens var. hirtella] [Perilla frutescens]	WAK2	0.947	1.409	0.833	13.39	15.181	16.028	14.1394	10.7743	19.2413	14.7183	3.87954	6.53284e-05	1.40213e-05
Unigene0024920	KAH6812944.1 Major facilitator superfamily protein [Perilla frutescens var. frutescens] [Perilla frutescens]	NPF7.1	1.236	1.667	0.915	8.09	7.34	8.416	6.54531	4.40312	9.19781	6.71541	2.74748	6.55352e-05	1.40806e-05
Unigene0039812	KAH6796541.1 hypothetical protein C2S52_021095 [Perilla frutescens var. hirtella] [Perilla frutescens]	9DC3	15.292	15.543	17.95	1.394	1.705	1.319	0.0911588	0.109696	0.0734819	0.0914455	-3.45094	6.57039e-05	1.41318e-05
Unigene0005069	XP_042063151.1 probable serine/threonine-protein kinase PIX13 [Salvia splendens]	PIX13	11.944	12.183	12.977	2.552	3.848	2.472	0.213664	0.31585	0.190491	0.240002	-2.05888	6.57068e-05	1.41474e-05
Unigene0002359	KAH6797997.1 cytochrome P450 [Perilla frutescens var. hirtella] [Perilla frutescens]	CYP716A94	30.088	32.173	24.189	120.137	138.023	133.62	3.99285	4.29003	5.524	4.60229	2.20235	6.57237e-05	1.4166e-05
Unigene0005641	KAG6434781.1 hypothetical protein SASPL_106423 [Salvia splendens]	CYPRO4	6.849	8.429	6.691	27.832	28.248	31.432	4.06366	3.35129	4.69765	4.03753	2.01347	6.59953e-05	1.42396e-05
Unigene0031663	-	--	16.564	16.629	18.015	6.199	6.808	5.342	0.374245	0.409405	0.296531	0.36006	-1.47369	6.67791e-05	1.44239e-05
Unigene0008844	XP_042012903.1 protein DETOXIFICATION 27-like [Salvia splendens]	DTX27	8.556	10.221	8.591	28.057	30.872	31.672	3.27922	3.02045	3.68665	3.32877	1.73499	6.71934e-05	1.45287e-05
Unigene0029895	XP_042060920.1 serine/threonine-protein kinase Nek1-like [Salvia splendens]	NEK2	6.408	5.807	6.902	17.651	16.699	18.697	2.75453	2.87567	2.70892	2.77971	1.47493	6.72721e-05	1.45611e-05
Unigene0001841	XP_042005324.1 phosphatidylinositol/phosphatidylcholine transfer protein SFH13-like isoform X2 [Salvia splendens]	SFH13	7.482	9.351	7.607	18.706	18.606	19.108	2.50013	1.98973	2.5119	2.33392	1.22276	6.81907e-05	1.47754e-05
Unigene0031404	KAH6786838.1 hypothetical protein C2S52_006390 [Perilla frutescens var. hirtella] [Perilla frutescens]	6OMT	25.141	26.111	21.727	123.979	144.96	130.311	4.93135	5.55168	5.99765	5.49356	2.45774	6.83402e-05	1.48234e-05
Unigene0009418	KAG7656052.1 Integrase catalytic core [Arabidopsis suecica]	TY3B-G	0.133	0.104	0.018	1.703	1.718	1.461	12.8045	16.5192	81.1667	36.8301	5.20281	6.84784e-05	1.4869e-05
Unigene0021467	KAH6765392.1 ferulic acid 5-hydroxylase 1 [Perilla frutescens var. hirtella] [Perilla frutescens]	CYP84A1	25.587	24.386	26.552	8.464	8.788	10.734	0.330793	0.360371	0.404263	0.365142	-1.45347	6.8562e-05	1.49027e-05
Unigene0005339	AAR09599.1 flavonoid 7-O-methyltransferase [Mentha x piperita]	ASMT	10.705	9.658	10.357	39.582	44.563	38.953	3.69752	4.6141	3.76103	4.02422	2.00871	6.86381e-05	1.49349e-05
Unigene0007063	XP_042046801.1 phosphoglycerate mutase-like protein 1 isoform X1 [Salvia splendens]	At5g64460	8.158	7.22	7.68	18.873	20.731	18.788	2.31343	2.87133	2.44635	2.54371	1.34693	6.88433e-05	1.49952e-05
Unigene0009243	XP_042068270.1 60S ribosomal protein L11 [Salvia splendens]	RPL11A	132.15	132.248	149.334	299.692	285.894	276.773	2.26782	2.1618	1.85338	2.09433	1.06649	6.95388e-05	1.51626e-05
Unigene0022480	XP_041992556.1 serine/threonine-protein kinase Aurora-2-like [Salvia splendens]	AUR1	2.299	4.183	3.09	34.853	29.312	32.92	15.1601	7.00741	10.6537	10.9404	3.45159	6.97568e-05	1.5226e-05
Unigene0001549	KAH6831087.1 Leucine-rich receptor-like protein kinase family protein [Perilla frutescens var. hirtella] [Perilla frutescens]	ERECTA	37.266	36.409	35.041	82.33	88.457	92.502	2.20925	2.42954	2.63982	2.4262	1.2787	6.98585e-05	1.52641e-05
Unigene0001263	KAH6812957.1 hypothetical protein C2S51_021975 [Perilla frutescens var. frutescens] [Perilla frutescens]	--	1.575	1.719	1.524	0	0	0.207	0	0	0.135827	0.0452756	-4.46512	7.01379e-05	1.53412e-05
Unigene0018269	KAH6799437.1 pesticidal crystal cry8Ba protein [Perilla frutescens var. frutescens] [Perilla frutescens]	--	4.802	4.493	4.381	9.925	9.365	10.355	2.06685	2.08435	2.36362	2.17161	1.11876	7.01397e-05	1.53575e-05
Unigene0012077	AKA27911.1 WRKY protein [Salvia miltiorrhiza]	WRKY55	4.157	4.727	4.022	0.301	0.46	0.547	0.072408	0.0973133	0.136002	0.101908	-3.29466	7.06028e-05	1.5475e-05
Unigene0020453	KAH6762334.1 Protein kinase superfamily protein [Perilla frutescens var. hirtella] [Perilla frutescens]	PCRK1	58.03	56.048	56.027	28.824	24.356	29.373	0.496709	0.434556	0.524265	0.485177	-1.04342	7.10718e-05	1.5594e-05
Unigene0001866	KAH6829634.1 cytochrome P450 [Perilla frutescens var. hirtella] [Perilla frutescens]	CYP72A225	3.059	3.844	2.959	11.759	11.225	12.675	3.84407	2.92014	4.28354	3.68258	1.88072	7.11399e-05	1.56252e-05
Unigene0030036	XP_042016059.1 receptor-like protein 54 [Salvia splendens]	--	21.419	18.543	20.009	4.065	2.616	4.144	0.189785	0.141077	0.207107	0.179323	-2.47937	7.13294e-05	1.5683e-05
Unigene0037946	KAH6790989.1 nine-cis-epoxycarotenoid dioxygenase 4 [Perilla frutescens var. frutescens] [Perilla frutescens]	CCD4	15.229	14.339	14.176	4.767	3.067	4.48	0.313021	0.213892	0.316027	0.28098	-1.83146	7.14367e-05	1.57229e-05
Unigene0012836	XP_042020978.1 replication factor C subunit 2-like [Salvia splendens]	RFC2	12.058	13.397	12.5	27.413	26.766	25.03	2.27343	1.99791	2.0024	2.09125	1.06436	7.17045e-05	1.57982e-05
Unigene0039965	KAH6765418.1 cytochrome P450 [Perilla frutescens var. hirtella] [Perilla frutescens]	CYP82A3	18.975	16.214	18.736	3.041	2.644	2.372	0.160264	0.163069	0.126601	0.149978	-2.73718	7.17463e-05	1.58237e-05
Unigene0035932	XP_042050373.1 kinesin-like protein KIN-7O [Salvia splendens]	KIN7O	0.945	0.764	0.982	5.169	5.502	4.675	5.46984	7.20157	4.76069	5.8107	2.53871	7.17482e-05	1.58405e-05
Unigene0026657	-	--	65.254	56.016	68.041	0.275	1.01	1.999	0.0042143	0.0180306	0.0293793	0.0172081	-5.86077	7.17907e-05	1.58663e-05
Unigene0019934	KAH6835749.1 GTP-binding protein 1 [Perilla frutescens var. hirtella] [Perilla frutescens]	ARFRP1	78.358	73.469	81.299	36.571	33.871	36.967	0.466717	0.461024	0.454704	0.460815	-1.11774	7.21492e-05	1.59619e-05
Unigene0034027	KAH6795324.1 hypothetical protein C2S51_036310 [Perilla frutescens var. frutescens] [Perilla frutescens]	--	0.482	0.79	0.887	16.092	13.986	13.443	33.3859	17.7038	15.1556	22.0818	4.46478	7.22895e-05	1.60094e-05
Unigene0027709	KAH6759863.1 alternative oxidase 1A [Perilla frutescens var. frutescens] [Perilla frutescens]	AOX3	26.72	29.793	31.179	6.179	4.508	4.464	0.23125	0.151311	0.143173	0.175245	-2.51256	7.23838e-05	1.60468e-05
Unigene0031695	XP_041989636.1 65-kDa microtubule-associated protein 3-like isoform X1 [Salvia splendens]	MAP65-3	3.158	2.842	3.216	27.586	31.666	33.045	8.73528	11.1422	10.2752	10.0509	3.32925	7.26253e-05	1.61169e-05
Unigene0020060	KAH6784680.1 GDP-L-galactose phosphorylase 1 [Perilla frutescens var. hirtella] [Perilla frutescens]	VTC2	30.9	28.619	31.443	14.264	15.097	15.239	0.461618	0.527517	0.484655	0.491263	-1.02543	7.26812e-05	1.61459e-05
Unigene0028129	XP_042010737.1 cell division control protein 2 homolog C-like [Salvia splendens]	CDC2C	3.957	3.239	2.977	29.512	33.278	35.378	7.45818	10.2742	11.8838	9.87204	3.30335	7.27236e-05	1.61719e-05
Unigene0037178	KAH6795752.1 hypothetical protein C2S51_036738 [Perilla frutescens var. frutescens] [Perilla frutescens]	LRK10L-2.8	99.765	117.474	116.901	13.651	13.493	11.778	0.136832	0.114859	0.100752	0.117481	-3.0895	7.27447e-05	1.61931e-05
Unigene0012564	XP_042043996.1 vacuolar-processing enzyme-like [Salvia splendens]	bVPE	1.166	1	0.887	2.968	2.744	2.98	2.54545	2.744	3.35964	2.88303	1.52759	7.28361e-05	1.62301e-05
Unigene0045972	KAH6759018.1 phosphopantothenate-cysteine ligase-like protein [Perilla frutescens var. frutescens] [Perilla frutescens]	PPCS2	11.739	9.434	10.235	25.447	26.588	24.563	2.16773	2.81832	2.3999	2.46198	1.29982	7.28691e-05	1.6254e-05
Unigene0004664	XP_012827644.1 PREDICTED: serine/threonine-protein phosphatase 6 regulatory ankyrin repeat subunit A-like [Erythranthe guttata]	--	24.849	26.208	21.931	2.918	3.032	2.296	0.117429	0.11569	0.104692	0.112604	-3.15067	7.30562e-05	1.63124e-05
Unigene0012935	XP_042025456.1 MACPF domain-containing protein At1g14780-like isoform X1 [Salvia splendens]	At1g14780	17.407	18.552	19.03	9.112	8.155	9.012	0.523468	0.439575	0.473568	0.47887	-1.06229	7.34014e-05	1.64062e-05
Unigene0042907	-	--	3.99	5.808	4.612	32.269	27.439	30.201	8.08747	4.72435	6.54835	6.45339	2.69006	7.34472e-05	1.64332e-05
Unigene0010621	KAH6798762.1 hypothetical protein C2S51_035246 [Perilla frutescens var. frutescens] [Perilla frutescens]	NAKR2	22.696	24.775	26.699	54.487	59.849	57.199	2.40073	2.4157	2.14236	2.3196	1.21388	7.35742e-05	1.64783e-05
Unigene0017002	XP_018816934.1 F-box/kelch-repeat protein At5g15710 [Juglans regia]	At5g15710	24.468	29.275	27.015	69.343	67.915	62.996	2.83403	2.3199	2.33189	2.49527	1.3192	7.36269e-05	1.65069e-05
Unigene0043760	XP_042054032.1 very-long-chain 3-oxoacyl-CoA reductase-like protein At1g24470 [Salvia splendens]	KCR2	0.915	0.57	0.759	17.258	15.963	19.38	18.8612	28.0053	25.5336	24.1334	4.59296	7.41058e-05	1.66312e-05
Unigene0021734	AAU09021.1 Cinnamic acid 4-hydroxylase [Agastache rugosa]	C4H2	27.87	26.931	27.849	81.708	75.333	71.805	2.93175	2.79726	2.57837	2.76913	1.46943	7.49507e-05	1.68379e-05
Unigene0009478	PIN03377.1 Isoamyl acetate-hydrolyzing esterase [Handroanthus impetiginosus]	CPRD49	4.874	4.626	5.673	17.801	17.861	20.063	3.65224	3.861	3.53658	3.68327	1.88099	7.4981e-05	1.68618e-05
Unigene0005932	XP_042045529.1 putative late blight resistance protein homolog R1A-10 [Salvia splendens]	CRL1	15.126	14.481	15.265	7.973	6.652	7.467	0.527106	0.459361	0.489158	0.491875	-1.02364	7.50881e-05	1.69029e-05
Unigene0035293	KAH6809215.1 hypothetical protein C2S51_026998 [Perilla frutescens var. frutescens] [Perilla frutescens]	--	13.472	13.655	12.538	5.24	6.134	6.006	0.388955	0.449213	0.479024	0.439064	-1.1875	7.51013e-05	1.6923e-05
Unigene0003031	KAH6790427.1 hypothetical protein C2S51_005433 [Perilla frutescens var. frutescens] [Perilla frutescens]	WRKY70	254.255	269.024	286.639	108.754	113.072	113.223	0.427736	0.420305	0.395002	0.414348	-1.27109	7.52065e-05	1.69639e-05
Unigene0017115	XP_020550052.1 heavy metal-associated isoprenylated plant protein 39 isoform X1 [Sesamum indicum]	HIPP39	41.544	35.631	40.515	8.405	8.874	7.862	0.202316	0.249053	0.194052	0.21514	-2.21665	7.53081e-05	1.70039e-05
Unigene0008465	KAH6755356.1 RmlC-like cupins superfamily protein [Perilla frutescens var. hirtella] [Perilla frutescens]	CRD	29.348	27.953	32.891	5.613	4.815	5.245	0.191257	0.172253	0.159466	0.174325	-2.52015	7.53951e-05	1.70408e-05
Unigene0016029	XP_041999299.1 oligopeptide transporter 7-like [Salvia splendens]	OPT7	49.997	49.237	53.742	23.722	23.767	26.029	0.474468	0.482706	0.484333	0.480502	-1.05738	7.55356e-05	1.70897e-05
Unigene0038423	KAH6825877.1 LOB domain-containing protein 41 [Perilla frutescens var. hirtella] [Perilla frutescens]	LBD41	3.042	2.706	2.617	21.151	24.303	20.626	6.95299	8.98115	7.88154	7.93856	2.98888	7.62362e-05	1.72656e-05
Unigene0048372	KAH6762178.1 P-loop containing nucleoside triphosphate hydrolases superfamily protein [Perilla frutescens var. hirtella] [Perilla frutescens]	KIN5C	1.251	2.194	0.951	10.559	12.102	11.795	8.44045	5.51595	12.4027	8.78638	3.13527	7.64169e-05	1.7324e-05
Unigene0028634	-	--	4.429	4.144	4.635	1.571	1.537	1.236	0.354708	0.370898	0.266667	0.330757	-1.59616	7.67306e-05	1.74126e-05
Unigene0003925	XP_042039202.1 putative late blight resistance protein homolog R1A-10 [Salvia splendens]	R1A-10	52.248	48.695	48.603	21.989	25.489	23.908	0.420858	0.523442	0.491904	0.478735	-1.0627	7.71811e-05	1.75324e-05
Unigene0031128	XP_042065363.1 putative late blight resistance protein homolog R1C-3 [Salvia splendens]	R1B-14	3.662	3.798	4.163	0.796	0.389	0.385	0.217368	0.102422	0.0924814	0.137424	-2.8633	7.79324e-05	1.77208e-05
Unigene0041512	KAH6778101.1 hypothetical protein C2S51_009413 [Perilla frutescens var. frutescens] [Perilla frutescens]	--	19.764	22.133	20.51	7.297	6.201	5.494	0.369207	0.28017	0.267869	0.305749	-1.70958	7.79726e-05	1.77477e-05
Unigene0035987	XP_042032774.1 uncharacterized protein LOC121779504 [Salvia splendens]	Tf2-12	4.766	5.749	5.547	0.285	0.404	0.381	0.0597986	0.0702731	0.0686858	0.0662525	-3.91588	7.80464e-05	1.77823e-05
Unigene0035181	-	--	20.569	17.622	18.86	3.222	3.049	4.277	0.156643	0.173022	0.226776	0.185481	-2.43066	7.8052e-05	1.78013e-05
Unigene0036937	-	--	5.171	4.418	5.221	0.391	0	0	0.075614	0	0	0.0252047	-5.31017	7.82659e-05	1.7868e-05
Unigene0035132	XP_042011707.1 receptor-like protein 52 [Salvia splendens]	--	48.688	44.11	45.256	17.76	13.798	14.261	0.364772	0.312809	0.315118	0.3309	-1.59553	7.82789e-05	1.78888e-05
Unigene0017106	PIN14912.1 Permease of the major facilitator superfamily [Handroanthus impetiginosus]	NRT2.5	6.006	6.649	6.548	1.617	1.798	1.068	0.269231	0.270417	0.163103	0.23425	-2.09388	7.82923e-05	1.79096e-05
Unigene0034748	KAG6397953.1 hypothetical protein SASPL_139403 [Salvia splendens]	NPF5.5	0.202	0.22	0.26	3.564	3.5	2.971	17.6436	15.9091	11.4269	14.9932	3.90624	7.8578e-05	1.79929e-05
Unigene0028655	KAH6781368.1 hypothetical protein C2S51_006661 [Perilla frutescens var. frutescens] [Perilla frutescens]	WAK2	27.423	28.415	24.738	5.04	7.148	6.15	0.183787	0.251557	0.248605	0.227983	-2.133	7.86183e-05	1.80201e-05
Unigene0021199	KAH6767779.1 hypothetical protein C2S52_018762 [Perilla frutescens var. hirtella] [Perilla frutescens]	--	2.506	2.394	2.728	0.272	0.333	0	0.10854	0.139098	0	0.0825457	-3.59866	7.88524e-05	1.80917e-05
Unigene0000247	KAH6833549.1 hypothetical protein C2S53_004928 [Perilla frutescens var. hirtella] [Perilla frutescens]	--	19.788	21.129	19.633	8.504	8.103	9.765	0.429755	0.383501	0.497377	0.436878	-1.1947	7.88622e-05	1.81119e-05
Unigene0017259	XP_042011440.1 ABC transporter A family member 2-like [Salvia splendens]	ABCA2	17.271	16.973	18.422	8.9	8.606	7.787	0.515315	0.507041	0.422701	0.481685	-1.05384	7.91416e-05	1.81941e-05
Unigene0039741	KAH6762094.1 hypothetical protein C2S52_019527 [Perilla frutescens var. hirtella] [Perilla frutescens]	At5g03795	20.759	20.581	21.987	10.781	10.505	9.174	0.519341	0.510422	0.417247	0.482337	-1.05189	7.92225e-05	1.82307e-05
Unigene0013721	GFQ01835.1 retrovirus-related pol polyprotein from transposon tnt 1-94 [Phtheirospermum japonicum]	RE1	30.543	30.408	27.333	12.091	11.415	11.144	0.395868	0.375395	0.407712	0.392992	-1.34743	7.95458e-05	1.83233e-05
Unigene0039648	-	--	14.232	14.565	13.197	5.411	6.064	4.991	0.3802	0.416341	0.378192	0.391577	-1.35263	7.9669e-05	1.83698e-05
Unigene0044613	KAH6755934.1 Cyclin B2 [Perilla frutescens var. hirtella] [Perilla frutescens]	CYCB2-4	3.106	3.033	3.321	22.303	18.67	20.894	7.18062	6.15562	6.29148	6.54257	2.70986	7.96903e-05	1.83929e-05
Unigene0034095	KAH6780297.1 hypothetical protein C2S52_011534 [Perilla frutescens var. hirtella] [Perilla frutescens]	--	172.218	169.876	160.185	78.302	64.077	76.06	0.454668	0.377199	0.474826	0.435564	-1.19904	7.98821e-05	1.84553e-05
Unigene0047662	KAH6837544.1 ARM repeat superfamily protein [Perilla frutescens var. hirtella] [Perilla frutescens]	KPNB1	1.465	1.158	1.857	4.96	5.259	5.207	3.38567	4.54145	2.80398	3.57703	1.83876	8.06888e-05	1.86601e-05
Unigene0009260	KAH6791114.1 hypothetical protein C2S51_006120 [Perilla frutescens var. frutescens] [Perilla frutescens]	CLH1	110.176	116.208	106.95	258.58	290.786	269.135	2.34697	2.50229	2.51646	2.45524	1.29586	8.0885e-05	1.87239e-05
Unigene0032292	KAH7666727.1 Tam3-transposase (Ac family) protein [Dioscorea alata]	HAT	43.942	38.523	42.217	13.597	15.159	14.14	0.309431	0.393505	0.334936	0.345957	-1.53133	8.09917e-05	1.87671e-05
Unigene0039267	KAH6756415.1 basic helix-loop-helix DNA-binding superfamily protein [Perilla frutescens var. hirtella] [Perilla frutescens]	BHLH35	2.595	2.36	3.264	7.441	7.719	7.37	2.86744	3.27076	2.25797	2.79872	1.48477	8.10508e-05	1.87992e-05
Unigene0036469	XP_042004440.1 uncharacterized protein At4g26485-like [Salvia splendens]	At4g26485	14.587	12.664	12.958	38.548	37.974	34.37	2.64263	2.99858	2.65242	2.76454	1.46704	8.11878e-05	1.88495e-05
Unigene0023569	KAH6762574.1 RING/U-box superfamily protein [Perilla frutescens var. hirtella] [Perilla frutescens]	ATL6	26.154	25.795	23.516	10.085	10.9	9.555	0.385601	0.422563	0.406319	0.404827	-1.30462	8.12251e-05	1.88766e-05
Unigene0034526	XP_042045840.1 vacuolar cation/proton exchanger 3-like [Salvia splendens]	CAX3	14.107	15.493	16.261	38.365	34.692	35.542	2.71957	2.2392	2.18572	2.3815	1.25187	8.12789e-05	1.89077e-05
Unigene0027001	KAD6795855.1 hypothetical protein E3N88_06751 [Mikania micrantha]	--	13.802	14.226	16.2	1.848	2.019	2.571	0.133894	0.141923	0.158704	0.14484	-2.78747	8.18955e-05	1.90698e-05
Unigene0003700	-	--	21.006	19.73	18.528	8.066	8.096	7.914	0.383986	0.41034	0.427137	0.407154	-1.29635	8.20287e-05	1.91195e-05
Unigene0014849	KAH6767599.1 hypothetical protein C2S52_018582 [Perilla frutescens var. hirtella] [Perilla frutescens]	GLR2.9	7.289	6.527	6.841	2.048	2.087	1.423	0.280971	0.319749	0.208011	0.269577	-1.89123	8.2605e-05	1.92726e-05
Unigene0016893	KAH6796504.1 hypothetical protein C2S52_021058 [Perilla frutescens var. hirtella] [Perilla frutescens]	--	7.786	7.233	9.056	39.515	34.583	34.591	5.07513	4.78128	3.81968	4.5587	2.18862	8.26581e-05	1.93038e-05
Unigene0048940	KAH6824985.1 transferring glycosyl group transferase [Perilla frutescens var. hirtella] [Perilla frutescens]	--	3.455	4.975	4.552	22.36	23.509	26.139	6.47178	4.72543	5.74231	5.64651	2.49736	8.28059e-05	1.93572e-05
Unigene0019963	KAH6766566.1 GRAM domain family protein [Perilla frutescens var. hirtella] [Perilla frutescens]	--	79.767	71.35	65.387	2.567	2.354	4.662	0.0321812	0.0329923	0.0712986	0.0454907	-4.45828	8.32338e-05	1.94762e-05
Unigene0018981	XP_009778764.1 PREDICTED: proliferating cell nuclear antigen [Nicotiana sylvestris]	PCNA	25.413	26.924	24.485	74.324	75.211	84.131	2.92464	2.79346	3.43602	3.05137	1.60946	8.3299e-05	1.95105e-05
Unigene0008719	XP_042026979.1 kinesin-like protein KIN-14R [Salvia splendens]	KIN14R	1.547	1.022	1.812	18.434	17.779	21.245	11.916	17.3963	11.7246	13.679	3.77389	8.37367e-05	1.9632e-05
Unigene0035777	XP_042027101.1 uncharacterized ATP-dependent helicase C29A10.10c-like [Salvia splendens]	sen1	3.115	3.299	4.094	11.919	12.793	13.597	3.82632	3.87784	3.3212	3.67512	1.87779	8.38159e-05	1.96697e-05
Unigene0039732	KAD4385175.1 hypothetical protein E3N88_25343 [Mikania micrantha]	--	2.808	2.384	2.918	13.829	12.708	11.762	4.92486	5.33054	4.03084	4.76208	2.25159	8.38778e-05	1.97034e-05
Unigene0000768	-	--	3.568	4.248	3.609	0	0.172	0.171	0	0.0404896	0.0473815	0.0292904	-5.09343	8.41071e-05	1.97764e-05
Unigene0010271	XP_042021902.1 NAC domain-containing protein 1-like [Salvia splendens]	NAP1	29.388	28.737	31.446	14.207	12.174	12.314	0.483429	0.423635	0.391592	0.432885	-1.20794	8.50182e-05	2.001e-05
Unigene0023833	AAU86897.1 glycosyl hydrolase family-like protein [Salvia miltiorrhiza]	AGAL3	42.59	49.255	45.429	13.696	14.003	14.704	0.321578	0.284296	0.32367	0.309848	-1.69037	8.52663e-05	2.00878e-05
Unigene0011716	XP_042001003.1 protein S-acyltransferase 18-like [Salvia splendens]	PAT18	3.548	2.711	3.639	8.817	9.197	9.554	2.48506	3.39248	2.62545	2.83433	1.50301	8.5342e-05	2.01251e-05
Unigene0013144	XP_042000459.1 ubiquitin-conjugating enzyme E2 19-like [Salvia splendens]	UBC20	10.869	10.647	11.325	40.322	45.3	47.199	3.70982	4.25472	4.16768	4.04407	2.01581	8.54288e-05	2.0165e-05
Unigene0034497	KAH6788682.1 Rossmann-fold superfamily protein [Perilla frutescens var. frutescens] [Perilla frutescens]	MUR4	38.949	34.961	35.505	9.557	11.856	12.642	0.245372	0.339121	0.356063	0.313518	-1.67338	8.57307e-05	2.02558e-05
Unigene0036373	AZB50369.1 terpene synthase 1 [Mentha spicata]	KSL3	15.754	18.029	19.198	0.995	1.448	1.032	0.0631586	0.080315	0.0537556	0.0657431	-3.92702	8.58962e-05	2.03145e-05
Unigene0043814	XP_011076033.1 ethylene-responsive transcription factor CRF4-like [Sesamum indicum]	CRF3	1.587	2.021	1.621	8.657	7.586	8.81	5.45495	3.75359	5.43492	4.88115	2.28722	8.62517e-05	2.04182e-05
Unigene0011072	KAH6803887.1 root hair specific 19 [Perilla frutescens var. frutescens] [Perilla frutescens]	PER51	13.926	16.287	15.111	2.248	3.065	1.674	0.161425	0.188187	0.11078	0.153464	-2.70403	8.63422e-05	2.04593e-05
Unigene0043056	KAH6805388.1 2-oxoacid dehydrogenases acyltransferase family protein [Perilla frutescens var. frutescens] [Perilla frutescens]	LTA2	29.252	32.944	30.1	64.29	70.46	70.418	2.1978	2.13878	2.33947	2.22535	1.15403	8.66325e-05	2.05478e-05
Unigene0024833	KAH6828224.1 S-adenosyl-L-methionine-dependent methyltransferases superfamily protein [Perilla frutescens var. hirtella] [Perilla frutescens]	At2g45750	3.16	2.642	3.188	14.783	16.502	17.542	4.67816	6.24603	5.50251	5.47557	2.45301	8.66426e-05	2.057e-05
Unigene0002055	XP_042068318.1 DNA (cytosine-5)-methyltransferase CMT1-like [Salvia splendens]	CMT3	6.696	6.491	6.842	75.227	77.059	89.826	11.2346	11.8717	13.1286	12.0783	3.59435	8.66522e-05	2.0592e-05
Unigene0048226	KAH6824718.1 SEC14 cytosolic factor family protein / phosphoglyceride transfer family protein [Perilla frutescens var. hirtella] [Perilla frutescens]	PATL6	5.581	5.266	6.223	20.139	21.003	23.284	3.60849	3.98842	3.7416	3.7795	1.9182	8.66954e-05	2.0622e-05
Unigene0030573	XP_042014684.1 MTOR-associated protein MEAK7-like [Salvia splendens]	Meak7	43.596	47.671	44.693	22.426	23.848	21.365	0.514405	0.500262	0.478039	0.497569	-1.00703	8.69306e-05	2.06978e-05
Unigene0000812	XP_041994602.1 phospholipid-transporting ATPase 1-like isoform X1 [Salvia splendens]	ALA1	40.047	38.417	42.469	17.321	16.571	14.193	0.432517	0.431345	0.334197	0.399353	-1.32426	8.70367e-05	2.07429e-05
Unigene0025712	O04111.1 RecName: Full=Chalcone synthase; AltName: Full=Naringenin-chalcone synthase [Perilla frutescens]	CHS	85.493	90.143	88.273	221.765	247.642	221.146	2.59396	2.74721	2.50525	2.61547	1.38707	8.71005e-05	2.07779e-05
Unigene0047599	KAH6772765.1 PATATIN-like protein 9 [Perilla frutescens var. frutescens] [Perilla frutescens]	PLP9	0.973	0.579	0.599	5.84	4.979	5.209	6.00206	8.59931	8.69616	7.76584	2.95714	8.7287e-05	2.08423e-05
Unigene0045000	KAH6766014.1 FAD-dependent oxidoreductase family protein [Perilla frutescens var. hirtella] [Perilla frutescens]	--	16.42	16.885	18.343	6.618	5.309	6.175	0.403045	0.314421	0.336641	0.351369	-1.50894	8.73812e-05	2.08847e-05
Unigene0043539	KAH6787328.1 hypothetical protein C2S52_006880 [Perilla frutescens var. hirtella] [Perilla frutescens]	--	36.987	37.097	41.132	16.123	15.821	14.781	0.43591	0.426477	0.359355	0.407247	-1.29602	8.82556e-05	2.11138e-05
Unigene0009723	KAH6781080.1 Leucine-rich repeat protein kinase family protein [Perilla frutescens var. hirtella] [Perilla frutescens]	At5g67200	5.082	4.775	6.286	32.813	39.091	35.12	6.45671	8.1866	5.58702	6.74344	2.75349	8.86854e-05	2.12368e-05
Unigene0004375	KAH6787019.1 hypothetical protein C2S52_006571 [Perilla frutescens var. hirtella] [Perilla frutescens]	RLP18	55.063	45.5	53.276	4.472	3.007	3.789	0.0812161	0.0660879	0.0711202	0.0728081	-3.77976	8.87004e-05	2.12606e-05
Unigene0026859	KAB1206448.1 hypothetical protein CJ030_MR7G000096 [Morella rubra]	--	13.024	10.491	11.732	0	0	0.094	0	0	0.00801227	0.00267076	-8.54854	8.90148e-05	2.13563e-05
Unigene0041966	XP_027905787.1 uncharacterized protein LOC114165341 [Vigna unguiculata]	--	3.218	2.038	3.075	10.737	11.692	12.078	3.33654	5.737	3.9278	4.33378	2.11563	8.90366e-05	2.13818e-05
Unigene0045778	-	--	80.139	101.303	95.587	649.581	776.788	753.644	8.10568	7.66797	7.88438	7.88601	2.9793	8.90536e-05	2.14061e-05
Unigene0023743	XP_042047647.1 uncharacterized protein LOC121793675 [Salvia splendens]	--	7.478	6.83	7.383	1.989	1.946	1.124	0.26598	0.284919	0.152242	0.23438	-2.09308	8.91656e-05	2.14534e-05
Unigene0019920	KAH6760122.1 pesticidal crystal cry8Ba protein [Perilla frutescens var. frutescens] [Perilla frutescens]	--	2.853	2.076	2.853	13.555	16.034	15.142	4.75114	7.72351	5.3074	5.92735	2.56739	8.92377e-05	2.14911e-05
Unigene0021766	KAH6780185.1 TLD-domain containing nucleolar protein [Perilla frutescens var. hirtella] [Perilla frutescens]	--	49.043	54.556	56.179	18.761	18.642	17.837	0.382542	0.341704	0.317503	0.34725	-1.52596	8.94008e-05	2.15507e-05
Unigene0015814	KAH6813888.1 stress response NST1-like protein [Perilla frutescens var. frutescens] [Perilla frutescens]	--	1.388	0.649	0.192	13.352	15.692	13.452	9.6196	24.1787	70.0625	34.6203	5.11355	8.95109e-05	2.15976e-05
Unigene0034948	XP_031090553.1 probable serine/threonine-protein kinase PBL7 isoform X1 [Ipomoea triloba]	PBL27	3.097	2.847	2.602	0.071	0.087	0.343	0.0229254	0.0305585	0.131822	0.0617685	-4.01698	8.98045e-05	2.16889e-05
Unigene0011075	XP_042023954.1 uncharacterized protein LOC121771243 isoform X1 [Salvia splendens]	ncapg2	0.604	0.504	0.653	4.661	5.472	5.568	7.71689	10.8571	8.5268	9.03361	3.1753	8.99181e-05	2.17369e-05
Unigene0040282	XP_042068069.1 phospholipase A1-IIdelta-like [Salvia splendens]	At2g42690	79.001	82.979	69.791	211.534	239.505	219.843	2.67761	2.88633	3.15002	2.90465	1.53837	8.99416e-05	2.1763e-05
Unigene0005091	KAG6424346.1 hypothetical protein SASPL_114763 [Salvia splendens]	SD11	16.01	17.377	19.099	3.32	2.899	3.062	0.20737	0.16683	0.160323	0.178174	-2.48864	8.99778e-05	2.17923e-05
Unigene0002174	XP_042015377.1 protein SMAX1-LIKE 3-like [Salvia splendens]	SMXL3	0.662	0.482	0.855	2.783	2.639	2.904	4.20393	5.4751	3.39649	4.35851	2.12383	9.01416e-05	2.18525e-05
Unigene0043448	XP_042062369.1 cytochrome P450 724B1-like [Salvia splendens]	CYP724B1	8.317	8.981	8.393	3.808	2.945	3.293	0.457857	0.327914	0.392351	0.392708	-1.34847	9.02585e-05	2.19014e-05
Unigene0047364	KAG9155365.1 hypothetical protein Leryth_024871 [Lithospermum erythrorhizon]	--	13.576	10.938	12.197	0	0	0.17	0	0	0.0139379	0.00464595	-7.74981	9.04358e-05	2.1965e-05
Unigene0038666	XP_042051252.1 uncharacterized protein LOC121796474 [Salvia splendens]	pol	8.242	9.449	7.653	0	0.029	0.029	0	0.00306911	0.00378936	0.00228616	-8.77286	9.04868e-05	2.1998e-05
Unigene0045654	XP_042060232.1 PLASMODESMATA CALLOSE-BINDING PROTEIN 3-like [Salvia splendens]	OLE9	0.186	0.203	0.72	7.115	5.931	6.46	38.2527	29.2167	8.97222	25.4806	4.67132	9.0508e-05	2.20238e-05
Unigene0012723	-	--	3.624	3.516	4.091	0	0	0.424	0	0	0.103642	0.0345474	-4.85528	9.06698e-05	2.20839e-05
Unigene0028271	KAH6831285.1 lysine histidine transporter 1 [Perilla frutescens var. hirtella] [Perilla frutescens]	LHT1	255.958	272.494	285.986	120.534	106.546	119.727	0.470913	0.391003	0.418646	0.426854	-1.22818	9.11631e-05	2.22248e-05
Unigene0043345	XP_042024058.1 putative disease resistance protein RGA3 [Salvia splendens]	RGA1	8.089	8.496	9.008	2.653	2.108	1.605	0.327976	0.248117	0.178175	0.251423	-1.99181	9.12147e-05	2.22581e-05
Unigene0006212	XP_011099566.1 ultraviolet-B receptor UVR8 [Sesamum indicum]	HERC2	28.343	33.357	31.532	67.552	68.071	73.617	2.38338	2.04068	2.33468	2.25291	1.17179	9.1429e-05	2.23313e-05
Unigene0048086	XP_042002072.1 snakin-2-like [Salvia splendens]	SN2	0.694	1.137	0.84	3.168	3.32	3.105	4.56484	2.91996	3.69643	3.72708	1.89805	9.14621e-05	2.23602e-05
Unigene0037670	AKV71964.1 R2R3-MYB protein [Rehmannia glutinosa]	RS2	9.721	8.529	11.427	23.843	23.648	23.224	2.45273	2.77266	2.03238	2.41926	1.27456	9.1554e-05	2.24035e-05
Unigene0009268	KAH6808427.1 hypothetical protein C2S51_029535 [Perilla frutescens var. frutescens] [Perilla frutescens]	--	8.668	8.761	7.455	1.116	0.682	0.338	0.128749	0.077845	0.0453387	0.0839777	-3.57385	9.16235e-05	2.24414e-05
Unigene0040542	KAH6832105.1 transmembrane protein [Perilla frutescens var. hirtella] [Perilla frutescens]	--	0.764	0.834	1.252	7.614	6.435	7.362	9.96597	7.71583	5.88019	7.854	2.97343	9.17967e-05	2.25047e-05
Unigene0018413	XP_042063078.1 probable WRKY transcription factor 31 [Salvia splendens]	WRKY42	21.038	22.373	18.409	2.151	2.136	2.034	0.102244	0.0954722	0.110489	0.102735	-3.283	9.19293e-05	2.25582e-05
Unigene0020377	KAH6802337.1 Bifunctional inhibitor/lipid-transfer protein/seed storage 2S albumin superfamily protein [Perilla frutescens var. frutescens] [Perilla frutescens]	--	9.627	5.424	6.911	29.416	28.705	31.036	3.05557	5.29222	4.49081	4.27953	2.09745	9.19418e-05	2.25822e-05
Unigene0035442	XP_042011090.1 receptor-like protein EIX2 [Salvia splendens]	EIX2	0.325	0.355	0.314	0.047	0	0	0.144615	0	0	0.0482051	-4.37467	9.20968e-05	2.26413e-05
Unigene0004738	KAH6826230.1 hypothetical protein C2S53_001667 [Perilla frutescens var. hirtella] [Perilla frutescens]	PS1	1.171	0.465	0.927	4.72	4.809	5.209	4.03074	10.3419	5.6192	6.66396	2.73638	9.23467e-05	2.27237e-05
Unigene0036008	XP_030479151.1 uncharacterized protein LOC115696390 [Cannabis sativa]	--	5.031	4.604	4.868	1.192	1.296	1.764	0.236931	0.281494	0.362366	0.293597	-1.76809	9.23883e-05	2.2755e-05
Unigene0028668	KAH6781373.1 hypothetical protein C2S51_006666 [Perilla frutescens var. frutescens] [Perilla frutescens]	WAKL17	45.292	51.164	47.049	14.645	17.905	15.143	0.323346	0.349953	0.321856	0.331718	-1.59197	9.24038e-05	2.27799e-05
Unigene0036477	XP_020552122.1 probable serine/threonine-protein kinase PIX13 isoform X2 [Sesamum indicum]	PIX13	5.777	5.719	5.59	2.802	2.427	2.12	0.485027	0.424375	0.379249	0.42955	-1.2191	9.26428e-05	2.28599e-05
Unigene0031937	KAB1223832.1 60S ribosomal protein L12 [Morella rubra]	RPL12	135.065	142.798	141.638	295.186	288.494	266.301	2.18551	2.02029	1.88015	2.02865	1.02052	9.26854e-05	2.28915e-05
Unigene0031186	VAH06629.1 unnamed protein product [Triticum turgidum subsp. durum] [Triticum turgidum]	HTR2	21.151	18.999	21.104	221.707	213.003	256.335	10.4821	11.2113	12.1463	11.2799	3.49568	9.28246e-05	2.29471e-05
Unigene0010028	KAH6824712.1 inflorescence meristem receptor-like kinase 2 [Perilla frutescens var. hirtella] [Perilla frutescens]	IMK2	2.824	1.871	4.391	26.554	31.017	31.136	9.40297	16.5778	7.09087	11.0239	3.46256	9.32212e-05	2.30664e-05
Unigene0004318	KAH6836707.1 Transmembrane amino acid transporter family protein [Perilla frutescens var. hirtella] [Perilla frutescens]	GAT1	32.709	32.092	30.047	15.042	12.44	12.719	0.459873	0.387636	0.423303	0.423604	-1.23921	9.35173e-05	2.31609e-05
Unigene0020446	XP_042045632.1 annexin D4-like [Salvia splendens]	ANN4	25.833	29.996	28.68	74.771	81.243	71.891	2.8944	2.70846	2.50666	2.70317	1.43465	9.38404e-05	2.32623e-05
Unigene0000178	KAH6791344.1 hypothetical protein C2S51_006350 [Perilla frutescens var. frutescens] [Perilla frutescens]	SG1	18.032	20.827	19.101	5.463	5.859	6.323	0.302961	0.281318	0.33103	0.305103	-1.71263	9.41065e-05	2.33497e-05
Unigene0027163	KAG8362954.1 hypothetical protein BUALT_BualtUnG0019900 [Buddleja alternifolia]	RPS7	79.249	81.504	94.246	195.247	185.518	203.33	2.46372	2.27618	2.15744	2.29911	1.20108	9.41703e-05	2.3387e-05
Unigene0035674	XP_042036325.1 SNAP25 homologous protein SNAP33-like isoform X2 [Salvia splendens]	SNAP33	62.194	54.792	59.297	20.852	21.359	23.742	0.335273	0.38982	0.400391	0.375161	-1.41442	9.42206e-05	2.3421e-05
Unigene0017505	XP_042019305.1 1-aminocyclopropane-1-carboxylate synthase-like [Salvia splendens]	ACS1	27.111	24.773	25.4	13.539	12.121	12.26	0.499391	0.489283	0.482677	0.49045	-1.02782	9.43369e-05	2.34714e-05
Unigene0008414	KAH6782067.1 Integrase-type DNA-binding superfamily protein [Perilla frutescens var. frutescens] [Perilla frutescens]	WIN1	1.099	2	1.655	6.9	7.657	7.71	6.27843	3.8285	4.65861	4.92185	2.2992	9.48723e-05	2.36262e-05
Unigene0032643	AIU99495.1 Enoyl-ACP Reductase [Salvia miltiorrhiza]	MOD1	37.235	37.776	46.793	104.077	113.466	113.733	2.79514	3.00365	2.43056	2.74312	1.45582	9.52826e-05	2.37501e-05
Unigene0034337	KAF8087914.1 hypothetical protein N665_0562s0015, partial [Sinapis alba]	--	10.143	12.06	10.34	1.259	0.77	0.762	0.124125	0.0638474	0.0736944	0.0872223	-3.51916	9.55055e-05	2.38274e-05
Unigene0040045	KAH6797539.1 hypothetical protein C2S52_022093 [Perilla frutescens var. hirtella] [Perilla frutescens]	--	19.319	20.519	19.703	7.26	5.547	8.056	0.375796	0.270335	0.408872	0.351667	-1.50772	9.57957e-05	2.39216e-05
Unigene0010076	KAH6788979.1 hypothetical protein C2S51_003985 [Perilla frutescens var. frutescens] [Perilla frutescens]	--	0.592	0.323	0.096	9.951	9.229	8.1	16.8091	28.5728	84.375	43.2523	5.4347	9.58993e-05	2.39694e-05
Unigene0035010	XP_042042169.1 DNA mismatch repair protein MLH3-like isoform X2 [Salvia splendens]	MLH3	4.505	5.337	4.865	12.047	11.983	10.947	2.67414	2.24527	2.25015	2.38985	1.25692	9.60366e-05	2.40256e-05
Unigene0020994	XP_042036602.1 putative late blight resistance protein homolog R1B-16 [Salvia splendens]	RGA3	11.394	13.248	13.9	0.969	0.263	0.261	0.0850448	0.0198521	0.018777	0.0412246	-4.60035	9.62196e-05	2.40933e-05
Unigene0013967	-	--	5.858	6.136	6.428	1.571	2.297	1.985	0.26818	0.374348	0.308805	0.317111	-1.65694	9.635e-05	2.41479e-05
Unigene0036152	XP_012844728.1 PREDICTED: uncharacterized protein LOC105964766 [Erythranthe guttata]	--	15.589	14.41	14.675	3.783	5.222	3.25	0.242671	0.362387	0.221465	0.275508	-1.85983	9.63965e-05	2.41815e-05
Unigene0024501	KAH6834061.1 hypothetical protein C2S53_012904 [Perilla frutescens var. hirtella] [Perilla frutescens]	At3g47110	15.205	13.108	13.249	2.59	1.836	2.726	0.170339	0.140067	0.205751	0.172052	-2.53908	9.64362e-05	2.42134e-05
Unigene0023536	XP_042048325.1 zinc finger AN1 and C2H2 domain-containing stress-associated protein 11-like [Salvia splendens]	SAP13	14.336	14.983	15.051	7.775	6.589	6.31	0.542341	0.439765	0.419241	0.467116	-1.09815	9.65198e-05	2.42564e-05
Unigene0046018	KAH6781204.1 adenosine-5'-phosphosulfate kinase 3 [Perilla frutescens var. hirtella] [Perilla frutescens]	APK3	19.104	19.708	21.43	8.483	7.918	7.288	0.444043	0.401766	0.340084	0.395298	-1.33899	9.68983e-05	2.43736e-05
Unigene0040609	KAH6790436.1 Leucine-rich repeat protein kinase family protein [Perilla frutescens var. frutescens] [Perilla frutescens]	At5g58300	11.274	8.914	11.262	27.857	29.007	30.965	2.47091	3.25409	2.74951	2.82484	1.49817	9.6934e-05	2.44047e-05
Unigene0041960	KAH6828408.1 ERECTA-like 1 [Perilla frutescens var. hirtella] [Perilla frutescens]	ERL1	3.516	4.412	3.91	16.788	19.752	19.047	4.77474	4.47688	4.87136	4.70766	2.23501	9.69417e-05	2.44287e-05
Unigene0032032	KAG8365122.1 hypothetical protein BUALT_Bualt18G0071500 [Buddleja alternifolia]	AT4	12.224	10.961	11.617	5.881	5.566	5.626	0.481103	0.5078	0.48429	0.491064	-1.02602	9.69926e-05	2.44636e-05
Unigene0045043	XP_042033582.1 LRR receptor-like serine/threonine-protein kinase EFR [Salvia splendens]	At3g47570	7.931	6.318	11.822	77.49	64.904	73.06	9.77052	10.2729	6.18	8.74113	3.12782	9.71679e-05	2.453e-05
Unigene0021963	KAH6756735.1 Glycosyl hydrolase family protein [Perilla frutescens var. hirtella] [Perilla frutescens]	BXL7	9.959	14.407	11.029	40.561	39.582	43.989	4.0728	2.74741	3.98848	3.6029	1.84916	9.78702e-05	2.47296e-05
Unigene0034222	KAH6836973.1 Cyclin family protein [Perilla frutescens var. hirtella] [Perilla frutescens]	CYCB1-2	3.353	2.232	2.532	19.615	23.286	23.057	5.84999	10.4328	9.10624	8.46301	3.08117	9.79e-05	2.47594e-05
Unigene0034753	XP_042027438.1 putative nuclease HARBI1 isoform X1 [Salvia splendens]	--	6.025	5.306	6.624	0	0.073	0	0	0.013758	0	0.004586	-7.76855	9.82695e-05	2.48752e-05
Unigene0019810	KAH6818097.1 Plant invertase/pectin methylesterase inhibitor superfamily protein [Perilla frutescens var. frutescens] [Perilla frutescens]	PMEI9	82.338	76.023	73.684	28.14	26.278	21.055	0.341762	0.345659	0.285747	0.324389	-1.6242	9.832e-05	2.49104e-05
Unigene0014465	KAG6410373.1 hypothetical protein SASPL_128431 [Salvia splendens]	LPP1	19.057	17.358	19.049	7.348	7.71	6.173	0.38558	0.444176	0.324059	0.384605	-1.37855	9.83755e-05	2.49469e-05
Unigene0039374	XP_011075910.1 auxin-responsive protein SAUR32 [Sesamum indicum]	SAUR32	201.427	205.935	204.774	109.514	86.812	93.227	0.543691	0.42155	0.455268	0.473503	-1.07855	9.84752e-05	2.49946e-05
Unigene0008810	XP_042025911.1 probable amino-acid acetyltransferase NAGS1, chloroplastic isoform X1 [Salvia splendens]	NAGS1	19.39	17.554	16.712	40.371	38.951	36.688	2.08205	2.21892	2.19531	2.16543	1.11465	9.85982e-05	2.50483e-05
Unigene0029090	KAH6814379.1 hypothetical protein C2S51_023397 [Perilla frutescens var. frutescens] [Perilla frutescens]	PICBP	10.39	10.281	9.547	49.692	44.71	41.99	4.78268	4.3488	4.39824	4.5099	2.1731	9.89231e-05	2.51534e-05
Unigene0023435	XP_042063148.1 probable isoaspartyl peptidase/L-asparaginase 2 [Salvia splendens]	At3g16150	2.817	1.738	2.725	13.515	13.401	15.459	4.79766	7.71059	5.67303	6.06042	2.59942	9.96002e-05	2.53483e-05
Unigene0008246	KAG8376072.1 hypothetical protein BUALT_Bualt09G0025500 [Buddleja alternifolia]	IQD26	4.349	6.646	6.452	18.056	19.405	18.808	4.15176	2.9198	2.91507	3.32888	1.73503	0.000100044	2.54839e-05
Unigene0037729	-	--	1.342	1.098	0.487	24.046	25.122	20.464	17.918	22.8798	42.0205	27.6061	4.78692	0.000100097	2.55204e-05
Unigene0013112	XP_041989741.1 uncharacterized protein LOC121741113 [Salvia splendens]	--	4.973	4.222	4.277	0.32	0.587	0.581	0.0643475	0.139034	0.135843	0.113075	-3.14465	0.00010035	2.56076e-05
Unigene0007240	KAH6765854.1 acyl-activating enzyme 18 [Perilla frutescens var. hirtella] [Perilla frutescens]	CCL12	15.011	17.137	16.219	34.95	31.764	33.228	2.32829	1.85353	2.04871	2.07684	1.05439	0.000100566	2.56857e-05
Unigene0013734	XP_042031754.1 GDSL esterase/lipase At5g33370-like isoform X2 [Salvia splendens]	LTL1	2.317	0.99	0.877	44.384	54.156	46.311	19.1558	54.703	52.8062	42.2217	5.39991	0.000100976	2.58134e-05
Unigene0008225	KAH6763189.1 Nucleic acid-binding [Perilla frutescens var. hirtella] [Perilla frutescens]	At4g28440	5.14	5.179	5.356	14.432	14.703	12.895	2.80778	2.83897	2.40758	2.68478	1.4248	0.000101196	2.58927e-05
Unigene0019214	KAH6833751.1 cytochrome P450 [Perilla frutescens var. hirtella] [Perilla frutescens]	CYP82C4	10.041	10.87	11.785	1.216	2.099	0.952	0.121103	0.1931	0.0807807	0.131661	-2.92509	0.000101214	2.59205e-05
Unigene0008706	KAH6760895.1 hypothetical protein C2S51_017844 [Perilla frutescens var. frutescens] [Perilla frutescens]	At4g03230	14.576	16.145	17.214	2.794	1.594	1.127	0.191685	0.0987303	0.06547	0.118628	-3.07548	0.000101403	2.59918e-05
Unigene0005186	-	--	5.897	6.28	5.984	2	2.292	2.724	0.339156	0.364968	0.455214	0.386446	-1.37166	0.000101886	2.61388e-05
Unigene0045447	-	--	8.992	8.362	6.445	23.443	22.292	24.525	2.6071	2.66587	3.80528	3.02608	1.59745	0.000101917	2.61701e-05
Unigene0002015	XP_042044549.1 EG45-like domain containing protein [Salvia splendens]	CjBAp12	146.478	138.429	139.585	62.364	75.983	69.547	0.425757	0.548895	0.498241	0.490964	-1.02631	0.000101937	2.61984e-05
Unigene0040571	XP_042006738.1 protodermal factor 1-like [Salvia splendens]	PDF1	28.144	26.864	20.276	308.2	308.581	366.682	10.9508	11.4868	18.0845	13.5074	3.75568	0.000102201	2.62897e-05
Unigene0036289	XP_042009256.1 putative late blight resistance protein homolog R1A-10 [Salvia splendens]	R1A-10	1.801	1.769	2.047	7.121	6.553	6.11	3.95391	3.70435	2.98486	3.54771	1.82689	0.000102208	2.63146e-05
Unigene0004612	KAH6780174.1 acyl-activating enzyme 7 [Perilla frutescens var. hirtella] [Perilla frutescens]	CCL3	5.334	5.338	6.452	12.297	12.358	11.769	2.3054	2.3151	1.82409	2.14819	1.10312	0.000102386	2.63839e-05
Unigene0010729	XP_011099223.1 L-ascorbate oxidase homolog [Sesamum indicum]	Bp10	3.76	3.341	3.385	1.14	0.929	1.196	0.303191	0.27806	0.353323	0.311525	-1.68258	0.000102509	2.64389e-05
Unigene0031536	-	--	16.291	14.11	13.878	1.847	2.634	1.677	0.113375	0.186676	0.120839	0.140297	-2.83345	0.000102779	2.6532e-05
Unigene0017730	XP_042029306.1 glucan endo-1,3-beta-glucosidase 12-like [Salvia splendens]	At1g66250	1.983	2.645	2.132	35.898	43.537	43.225	18.1029	16.4601	20.2744	18.2791	4.19213	0.000102985	2.66085e-05
Unigene0021834	XP_042017364.1 phenylacetaldehyde reductase-like [Salvia splendens]	PAR	60.296	58.495	64.978	30.538	27.94	28.307	0.506468	0.477648	0.43564	0.473252	-1.07932	0.000103059	2.66512e-05
Unigene0008274	KAH6834484.1 myb-like transcription factor family protein [Perilla frutescens var. hirtella] [Perilla frutescens]	HHO3	24.647	20.785	23.245	5.103	5.483	5.523	0.207043	0.263796	0.237599	0.236146	-2.08225	0.000103309	2.67395e-05
Unigene0021693	KAH6772871.1 hypothetical protein C2S51_011275 [Perilla frutescens var. frutescens] [Perilla frutescens]	--	28.935	30.153	26.966	12.608	13.847	13.452	0.435735	0.459225	0.49885	0.464603	-1.10593	0.000103313	2.67638e-05
Unigene0000132	PIN10571.1 hypothetical protein CDL12_16842 [Handroanthus impetiginosus]	--	65.091	56.79	58.464	13.786	18.342	14.725	0.211796	0.322979	0.251864	0.262213	-1.93119	0.000103836	2.6923e-05
Unigene0048688	XP_041990991.1 clathrin interactor EPSIN 1-like [Salvia splendens]	EPSIN1	15.544	13.794	16.751	0.879	1.88	0.931	0.0565492	0.136291	0.0555788	0.0828064	-3.59411	0.000103857	2.69523e-05
Unigene0029687	KAH6833677.1 Leucine-rich receptor-like protein kinase family protein [Perilla frutescens var. hirtella] [Perilla frutescens]	RLK7	26.163	24.846	27.55	13.3	12.277	13.394	0.508351	0.494124	0.486171	0.496215	-1.01096	0.000104619	2.71736e-05
Unigene0017551	KAH6804064.1 Histone superfamily protein [Perilla frutescens var. frutescens] [Perilla frutescens]	At5g59910	198.7	211.109	195.293	426.73	478.318	441.186	2.14761	2.26574	2.2591	2.22415	1.15325	0.000105192	2.73466e-05
Unigene0007331	KAH6796029.1 hypothetical protein C2S51_037015 [Perilla frutescens var. frutescens] [Perilla frutescens]	At2g01630	28.158	27.002	23.51	96.43	109.505	112.95	3.4246	4.05544	4.80434	4.09479	2.03379	0.000105537	2.74603e-05
Unigene0018789	-	--	5.541	4.99	4.691	0.361	0.883	0.583	0.0651507	0.176954	0.124281	0.122128	-3.03353	0.000105664	2.75175e-05
Unigene0025725	XP_011088907.1 uncharacterized protein LOC105170022 [Sesamum indicum]	--	6.254	7.062	7.616	0.469	0.802	0.794	0.074992	0.113566	0.104254	0.0976039	-3.35692	0.000105764	2.75676e-05
Unigene0025504	KAH6758125.1 cellulose synthase 6 [Perilla frutescens var. hirtella] [Perilla frutescens]	CESA6	0.639	0.814	0.756	3.518	4.188	3.773	5.50548	5.14496	4.99074	5.21373	2.38232	0.00010634	2.77421e-05
Unigene0031656	KAH6766748.1 hypothetical protein C2S52_017731 [Perilla frutescens var. hirtella] [Perilla frutescens]	At1g06620	4.801	4.076	4.233	0.093	0.453	0.561	0.019371	0.111138	0.13253	0.0876798	-3.51161	0.000106831	2.78944e-05
Unigene0007205	KAH6801625.1 Plant stearoyl-acyl-carrier-protein desaturase family protein [Perilla frutescens var. frutescens] [Perilla frutescens]	ACPD	18.488	18.781	14.164	53.379	48.022	52.551	2.88722	2.55695	3.71018	3.05145	1.6095	0.000106908	2.79388e-05
Unigene0035723	XP_042067958.1 sister chromatid cohesion protein pds5-like [Salvia splendens]	PDS5B	1.671	1.385	1.737	5.648	6.477	5.73	3.38001	4.67653	3.29879	3.78511	1.92034	0.000107068	2.80051e-05
Unigene0018875	TYI42583.1 hypothetical protein ES332_A01G109300v1 [Gossypium tomentosum]	NOP2	1.012	1.216	1.175	0	0.108	0	0	0.0888158	0	0.0296053	-5.078	0.000107429	2.81238e-05
Unigene0027648	KAH6832348.1 hypothetical protein C2S53_001756 [Perilla frutescens var. hirtella] [Perilla frutescens]	--	91.16	89.366	79.494	25.229	29.61	24.738	0.276755	0.331334	0.311193	0.306428	-1.70638	0.000107775	2.82391e-05
Unigene0041146	KAH6818213.1 hypothetical protein C2S51_001816 [Perilla frutescens var. frutescens] [Perilla frutescens]	MYB3R-2	1.339	1.528	1.119	3.597	3.363	3.393	2.68633	2.20092	3.03217	2.63981	1.40043	0.000107855	2.82847e-05
Unigene0034354	KAH6791182.1 hypothetical protein C2S51_006188 [Perilla frutescens var. frutescens] [Perilla frutescens]	WRKY4	64.695	57.876	58.188	26.18	24.444	25.821	0.404668	0.422351	0.443751	0.42359	-1.23926	0.000108731	2.85391e-05
Unigene0026947	XP_042016474.1 uncharacterized protein LOC121764531 [Salvia splendens]	--	87.545	98.049	92.577	45.25	42.183	41.083	0.516877	0.430224	0.443771	0.463624	-1.10897	0.0001089	2.86084e-05
Unigene0024437	-	--	34.202	30.108	31.811	13.231	14.066	13.463	0.386849	0.467185	0.423218	0.425751	-1.23192	0.000108921	2.86387e-05
Unigene0032948	KAH6768893.1 Protein kinase superfamily protein [Perilla frutescens var. frutescens] [Perilla frutescens]	At1g11050	28.267	25.933	30.28	8.363	9.009	8.992	0.295857	0.347395	0.296962	0.313405	-1.6739	0.000109027	2.86914e-05
Unigene0042262	AKN09620.1 basic helix-loop-helix transcription factor [Salvia miltiorrhiza]	ORG2	15.527	12.92	16.009	0.332	0.135	0	0.0213821	0.0104489	0	0.0106103	-6.55839	0.000109069	2.87271e-05
Unigene0036901	-	--	0.327	0.119	0.317	1.707	1.507	1.607	5.22018	12.6639	5.0694	7.65115	2.93568	0.000109259	2.88021e-05
Unigene0042046	KAH6820658.1 glycine-rich RNA-binding protein 3 [Perilla frutescens var. hirtella] [Perilla frutescens]	RBG3	15.57	20.512	19.654	41.757	42.971	43.019	2.68189	2.09492	2.18882	2.32187	1.21529	0.000109319	2.88429e-05
Unigene0028841	XP_041998704.1 MADS-box protein SOC1-like [Salvia splendens]	SOC1	0.546	0.596	0.634	14.618	18.22	16.891	26.7729	30.5705	26.642	27.9951	4.8071	0.000109376	2.88827e-05
Unigene0034316	KAH6805489.1 chromatin remodeling 38 [Perilla frutescens var. frutescens] [Perilla frutescens]	CLSY2	12.851	12.861	12.404	24.536	27.532	26.362	1.90927	2.14074	2.12528	2.05843	1.04154	0.000109526	2.89474e-05
Unigene0047021	XP_042028528.1 berberine bridge enzyme-like 8 [Salvia splendens]	At4g20820	19.513	15.795	18.56	1.078	0.878	1.044	0.0552452	0.0555872	0.05625	0.0556941	-4.16633	0.000109679	2.90128e-05
Unigene0039713	KAH6766336.1 receptor-like kinase in in flowers 3 [Perilla frutescens var. hirtella] [Perilla frutescens]	RKF3	13.613	14.983	13.879	6.746	6.574	7.338	0.495556	0.438764	0.528712	0.487677	-1.036	0.000109748	2.90562e-05
Unigene0039201	XP_042056654.1 very-long-chain aldehyde decarbonylase CER3-like [Salvia splendens]	CER3	13.747	15.005	16.481	43.42	48.068	42.251	3.15851	3.20347	2.56362	2.9752	1.57299	0.000109978	2.91421e-05
Unigene0028545	KAH6825301.1 hypothetical protein C2S53_007025 [Perilla frutescens var. hirtella] [Perilla frutescens]	PHS1	26.647	28.945	27.91	5.958	9.208	9.389	0.22359	0.318121	0.336403	0.292704	-1.77248	0.000110921	2.94171e-05
Unigene0047511	KAH6836942.1 hypothetical protein C2S53_013418 [Perilla frutescens var. hirtella] [Perilla frutescens]	CYCA2-2	2.058	1.781	1.991	14.86	15.906	18.063	7.2206	8.93094	9.07233	8.40796	3.07175	0.000110935	2.94463e-05
Unigene0025013	XP_012858734.1 PREDICTED: uncharacterized protein LOC105977890 [Erythranthe guttata]	--	43.847	45.047	38.432	10.31	7.307	7.597	0.235136	0.162208	0.197674	0.198339	-2.33396	0.000110963	2.94788e-05
Unigene0032067	KAH6804328.1 hypothetical protein C2S51_032575 [Perilla frutescens var. frutescens] [Perilla frutescens]	--	47.04	39.245	42.755	2.202	5.385	5.998	0.0468112	0.137215	0.140288	0.108105	-3.2095	0.00011105	2.95272e-05
Unigene0027755	XP_042065815.1 40S ribosomal protein S4-1-like [Salvia splendens]	RPS4A	134.603	131.263	145.471	279.349	290.303	311.487	2.07535	2.21161	2.14123	2.14273	1.09945	0.00011174	2.97361e-05
Unigene0021273	-	--	53.741	45.071	45.113	3.975	2.43	4.277	0.0739659	0.0539149	0.0948064	0.0742291	-3.75187	0.000111793	2.97758e-05
Unigene0006717	XP_042003585.1 transcription factor TGA2.2-like isoform X1 [Salvia splendens]	TGA21	38.962	40.623	43.482	19.497	17.628	16.96	0.500411	0.433941	0.390046	0.441466	-1.17963	0.000112109	2.98854e-05
Unigene0005994	XP_042003768.1 uncharacterized protein LOC121752738 [Salvia splendens]	--	43.975	39.829	39.651	18.575	19.527	17.903	0.422399	0.490271	0.451514	0.454728	-1.13692	0.000112151	2.99222e-05
Unigene0039194	KAH6809411.1 hypothetical protein C2S51_027194 [Perilla frutescens var. frutescens] [Perilla frutescens]	CYP71A6	15.703	18.664	16.966	3.715	3.059	2.478	0.236579	0.163898	0.146057	0.182178	-2.45658	0.000112271	2.99799e-05
Unigene0010185	XP_041998362.1 sigma factor binding protein 2, chloroplastic-like [Salvia splendens]	--	51.25	57.504	49.587	14.293	10.89	10.281	0.278888	0.189378	0.207333	0.2252	-2.15072	0.000112387	3.00365e-05
Unigene0025103	-	--	3.944	3.69	4.034	1.273	0.838	1.304	0.322769	0.2271	0.323252	0.29104	-1.78071	0.000112425	3.00722e-05
Unigene0002302	PWA53940.1 hypothetical protein CTI12_AA409260 [Artemisia annua]	--	17.512	16.205	17.153	5.824	7.733	6.52	0.332572	0.477198	0.380108	0.396626	-1.33415	0.000112608	3.01467e-05
Unigene0012464	PIN23681.1 hypothetical protein CDL12_03590 [Handroanthus impetiginosus]	RAV1	54.007	51.282	50.895	24.687	23.57	28.407	0.457107	0.459615	0.558149	0.491624	-1.02437	0.000113215	3.03352e-05
Unigene0009604	TYK06518.1 ty1-copia retrotransposon protein [Cucumis melo var. makuwa] [Cucumis melo]	RE2	13.528	11.731	12.024	3.272	2.985	3.779	0.241869	0.254454	0.314288	0.270204	-1.88788	0.000113301	3.03839e-05
Unigene0012560	AEZ55675.1 mevalonate diphosphate decarboxylase [Salvia miltiorrhiza]	MVD2	12.744	15.6	16.998	68.264	81.331	75.456	5.35656	5.21353	4.43911	5.00307	2.32281	0.00011361	3.04928e-05
Unigene0044261	KAH6756843.1 hypothetical protein C2S53_000611 [Perilla frutescens var. hirtella] [Perilla frutescens]	--	7.742	8.865	8.593	2.045	2.016	2.715	0.264144	0.227411	0.315955	0.26917	-1.89341	0.000113617	3.05204e-05
Unigene0044814	KAH0987361.1 hypothetical protein GBA52_014538 [Prunus armeniaca]	--	27.609	23.887	26.911	6.043	6.301	3.873	0.218878	0.263784	0.143919	0.20886	-2.25939	0.000113621	3.05474e-05
Unigene0046715	KAG8372881.1 hypothetical protein BUALT_Bualt12G0113200 [Buddleja alternifolia]	--	33.261	34.476	31.911	9.473	12.472	13.525	0.284808	0.361759	0.423835	0.356801	-1.48681	0.000113776	3.0615e-05
Unigene0040966	KAH6819001.1 Protein kinase superfamily protein [Perilla frutescens var. frutescens] [Perilla frutescens]	HASPIN	1.554	1.542	1.777	3.376	3.152	3.418	2.17246	2.0441	1.92347	2.04667	1.03328	0.000114133	3.0737e-05
Unigene0046818	KAH6809195.1 hypothetical protein C2S51_026978 [Perilla frutescens var. frutescens] [Perilla frutescens]	--	10.004	10.877	11.057	5.085	4.369	4.908	0.508297	0.401673	0.443882	0.451284	-1.14789	0.000114421	3.08408e-05
Unigene0042853	XP_042065363.1 putative late blight resistance protein homolog R1C-3 [Salvia splendens]	RPP13L4	22.595	20.097	19.163	3.879	3.853	4.989	0.171675	0.19172	0.260345	0.207914	-2.26594	0.000114613	3.09187e-05
Unigene0009934	KAH6776985.1 hypothetical protein C2S51_008297 [Perilla frutescens var. frutescens] [Perilla frutescens]	SRC2	18.227	20.271	19.798	2.241	5.115	2.894	0.122949	0.252331	0.146176	0.173819	-2.52434	0.000114751	3.09819e-05
Unigene0005012	XP_042027023.1 disease resistance protein RGA2-like [Salvia splendens]	RGA4	6.01	7.217	7.512	0	0	0.053	0	0	0.00705538	0.00235179	-8.73202	0.000115197	3.11287e-05
Unigene0017582	AWN09489.1 ethylene-responsive transcription factor ERF1-like protein [Salvia miltiorrhiza]	ERF2	65.13	60.915	56.429	20.067	22.488	22.112	0.308107	0.36917	0.391855	0.356377	-1.48852	0.000115857	3.13334e-05
Unigene0018444	XP_042028244.1 calmodulin calcium-dependent NAD kinase-like isoform X2 [Salvia splendens]	NADKC	18.446	18.177	16.945	7.235	8.693	7.173	0.392226	0.478242	0.423311	0.431259	-1.21337	0.000115974	3.13914e-05
Unigene0018800	PIN01040.1 hypothetical protein CDL12_26456 [Handroanthus impetiginosus]	SCR	1.99	1.949	2.123	9.443	8.185	9.714	4.74523	4.19959	4.5756	4.50681	2.17211	0.000116118	3.1457e-05
Unigene0029521	KAH6796788.1 hypothetical protein C2S52_021342 [Perilla frutescens var. hirtella] [Perilla frutescens]	LAMT	7.34	5.557	4.926	26.956	31.697	28.895	3.67248	5.70398	5.86581	5.08076	2.34504	0.000116554	3.16016e-05
Unigene0032972	XP_042040401.1 uncharacterized protein LOC121785971 [Salvia splendens]	JAC1	0.35	0.572	0.592	2.734	2.878	3.218	7.81143	5.03147	5.43581	6.0929	2.60713	0.000116556	3.16288e-05
Unigene0036855	KAH6824088.1 hypothetical protein C2S53_004054 [Perilla frutescens var. hirtella] [Perilla frutescens]	At1g43650	10.066	9.806	8.587	2.634	2.185	2.391	0.261673	0.222823	0.278444	0.254313	-1.97532	0.000116821	3.17273e-05
Unigene0034963	-	--	32.126	29.002	29.324	12.817	14.49	13.178	0.39896	0.499621	0.449393	0.449325	-1.15417	0.000116851	3.1762e-05
Unigene0007412	-	--	24.199	21.875	21.584	7.229	6.427	4.773	0.298731	0.293806	0.221136	0.271224	-1.88244	0.000117123	3.18627e-05
Unigene0013451	-	--	5.995	5.817	7.089	0	0	0.35	0	0	0.0493723	0.0164574	-5.92512	0.000117508	3.19941e-05
Unigene0008030	KAH6803163.1 heat shock transcription factor A2 [Perilla frutescens var. frutescens] [Perilla frutescens]	HSFA2B	9.238	7.265	7.881	26.242	27.228	30.2	2.84066	3.74783	3.832	3.4735	1.79639	0.000117579	3.20402e-05
Unigene0029901	KAH6772935.1 hypothetical protein C2S51_011339 [Perilla frutescens var. frutescens] [Perilla frutescens]	--	27.795	30.218	25.057	4.171	3.083	4.932	0.150063	0.102025	0.196831	0.14964	-2.74043	0.000117756	3.21152e-05
Unigene0000593	XP_020554022.1 uncharacterized protein LOC105175889 [Sesamum indicum]	--	30.278	29.124	26.395	9.509	8.44	10.407	0.314056	0.289795	0.394279	0.33271	-1.58766	0.000117782	3.21492e-05
Unigene0017988	ATI15535.1 alcohol dehydrogenase 1 [Mentha x piperita]	ADH2	11.758	9.137	10.674	26.784	24.572	25.196	2.27794	2.68929	2.3605	2.44258	1.2884	0.000117938	3.22186e-05
Unigene0024551	KAH6776618.1 hypothetical protein C2S52_014179 [Perilla frutescens var. hirtella] [Perilla frutescens]	FANCM	14.261	12.74	14.909	2.849	2.159	3.483	0.199776	0.169466	0.233617	0.200953	-2.31507	0.000118344	3.23564e-05
Unigene0025249	XP_042061280.1 uncharacterized protein LOC121805476 [Salvia splendens]	--	11.767	14.068	11.493	25.125	25.002	25.935	2.13521	1.77722	2.25659	2.05634	1.04008	0.000118613	3.24572e-05
Unigene0032656	XP_042024809.1 probable calcium-binding protein CML46 [Salvia splendens]	CML45	32.064	28.4	31.732	3.98	7.981	4.819	0.124127	0.281021	0.151866	0.185671	-2.42918	0.000118664	3.24981e-05
Unigene0047623	KAH6776777.1 hypothetical protein C2S52_014338 [Perilla frutescens var. hirtella] [Perilla frutescens]	--	38.567	38.87	40.92	16.186	20.138	19.248	0.419685	0.518086	0.470381	0.469384	-1.09116	0.000118855	3.25775e-05
Unigene0014972	KAH6797912.1 actin depolymerizing factor 6 [Perilla frutescens var. hirtella] [Perilla frutescens]	ADF6	3.687	3.536	3.459	1.068	0.831	0.47	0.289666	0.235011	0.135877	0.220185	-2.18321	0.000119008	3.26466e-05
Unigene0035060	XP_041995403.1 3beta-hydroxysteroid-dehydrogenase/decarboxylase-like [Salvia splendens]	3BETAHSD/D2	8.34	11.798	10.951	27.363	26.22	27.574	3.28094	2.22241	2.51794	2.67376	1.41887	0.000119132	3.27078e-05
Unigene0002753	AAG43518.1 malonyl-CoA:ACP transacylase [Perilla frutescens]	fabD	39.943	46.287	43.043	97.716	88.995	98.077	2.44639	1.92268	2.27858	2.21588	1.14788	0.000119422	3.28145e-05
Unigene0026440	KAH6813312.1 hypothetical protein C2S51_022330 [Perilla frutescens var. frutescens] [Perilla frutescens]	PIP2-6	175.947	197.636	178.538	74.863	74.267	64.705	0.425486	0.375777	0.362416	0.387893	-1.36627	0.0001195	3.28632e-05
Unigene0003060	XP_042002698.1 AAA-ATPase ASD, mitochondrial-like [Salvia splendens]	AATP1	7.062	5.883	5.395	16.958	17.77	15.934	2.4013	3.02057	2.95348	2.79178	1.48119	0.000120012	3.30312e-05
Unigene0011687	XP_042049475.1 centromere protein C-like isoform X1 [Salvia splendens]	CENPC	2.234	1.412	1.763	12.821	11.116	13.357	5.73903	7.87252	7.57629	7.06261	2.8202	0.000120165	3.31009e-05
Unigene0007494	XP_042033471.1 protein NUCLEAR FUSION DEFECTIVE 4-like [Salvia splendens]	--	37.049	31.631	32.02	7.926	7.203	7.387	0.213933	0.22772	0.2307	0.224117	-2.15767	0.000120612	3.32515e-05
Unigene0048538	KAH6769080.1 hypothetical protein C2S51_014416 [Perilla frutescens var. frutescens] [Perilla frutescens]	topbp1-A	18.02	16.241	18.675	6.752	6.85	6.956	0.374695	0.421772	0.372477	0.389648	-1.35976	0.000121554	3.35387e-05
Unigene0002803	-	--	7.275	6.204	8.359	28.449	29.467	25.351	3.91052	4.74968	3.03278	3.89766	1.96261	0.000121939	3.36729e-05
Unigene0026201	KAH6782671.1 hypothetical protein C2S51_007964 [Perilla frutescens var. frutescens] [Perilla frutescens]	--	0.899	1.075	1.035	0.112	0	0.09	0.124583	0	0.0869565	0.0705131	-3.82596	0.000122193	3.37708e-05
Unigene0004665	KAH6761348.1 hypothetical protein C2S51_018297, partial [Perilla frutescens var. frutescens] [Perilla frutescens]	--	57.498	45.982	51.575	2.776	1.485	2.52	0.0482799	0.0322952	0.0488609	0.0431454	-4.53465	0.000122585	3.39072e-05
Unigene0002873	-	--	2.783	2.378	1.99	7.887	7.456	7.001	2.83399	3.13541	3.51809	3.1625	1.66106	0.000122883	3.40176e-05
Unigene0037109	KAH6779792.1 hypothetical protein C2S52_011029 [Perilla frutescens var. hirtella] [Perilla frutescens]	5MAT1	10.514	9.446	10.083	30.968	34.796	30.049	2.94541	3.68368	2.98016	3.20308	1.67946	0.000122963	3.40677e-05
Unigene0023609	XP_042064840.1 monocopper oxidase-like protein SKU5 [Salvia splendens]	SKU5	1.005	0.439	0.584	4.95	4.272	4.865	4.92537	9.73121	8.33048	7.66235	2.93779	0.000123035	3.41158e-05
Unigene0034652	KAH6800216.1 starch branching enzyme 2.2 [Perilla frutescens var. hirtella] [Perilla frutescens]	SBE1	23.413	21.989	23.072	54.521	50.566	57.807	2.32866	2.2996	2.5055	2.37792	1.2497	0.000123661	3.43173e-05
Unigene0028563	XP_042018866.1 protein PHOSPHATE-INDUCED 1-like [Salvia splendens]	PHI-1	13.338	9.554	10.216	34.651	38.968	35.954	2.59792	4.07871	3.51938	3.39867	1.76497	0.000123749	3.43701e-05
Unigene0045445	XP_011079109.1 uncharacterized protein LOC105162710 isoform X1 [Sesamum indicum]	At3g14460	22.95	21.665	24.74	9.579	10.047	9.378	0.417386	0.463743	0.379062	0.420064	-1.25132	0.000123782	3.44075e-05
Unigene0034333	-	--	40.501	24.698	35.465	108.929	106.251	103.301	2.68954	4.30201	2.91276	3.30144	1.72309	0.000124321	3.45854e-05
Unigene0040849	KAH6832149.1 electron transporter [Perilla frutescens var. hirtella] [Perilla frutescens]	--	1.256	1.371	0.875	8.558	8.381	9.99	6.81369	6.11306	11.4171	8.11463	3.02053	0.000124413	3.46396e-05
Unigene0006916	KAH6832085.1 hypothetical protein C2S53_007922 [Perilla frutescens var. hirtella] [Perilla frutescens]	--	2.311	3.044	2.467	21.603	24.972	26.571	9.3479	8.20368	10.7706	9.44072	3.2389	0.000124547	3.47052e-05
Unigene0043300	XP_042037198.1 uncharacterized protein LOC121783249 [Salvia splendens]	DF1	3.707	4.046	3.478	10.738	10.025	11.58	2.89668	2.47776	3.3295	2.90131	1.53671	0.000124627	3.47559e-05
Unigene0004655	XP_042024427.1 glyceraldehyde-3-phosphate dehydrogenase, cytosolic-like [Salvia splendens]	GAPC2	103.583	121.782	115.026	22.958	31.601	25.092	0.221639	0.259488	0.218142	0.23309	-2.10104	0.000124694	3.4803e-05
Unigene0009215	XP_042068173.1 GDSL esterase/lipase At1g28570-like [Salvia splendens]	At1g28580	12.318	12.795	9.707	34.184	38.731	38.246	2.77513	3.02704	3.94004	3.2474	1.69929	0.000124855	3.48764e-05
Unigene0043447	KAH6834368.1 peptidyl-prolyl cis-trans isomerase / cyclophilin-40 / rotamase [Perilla frutescens var. hirtella] [Perilla frutescens]	CYP40	13.311	11.541	12.057	31.83	30.489	34.757	2.39126	2.6418	2.88272	2.63859	1.39977	0.000124975	3.49383e-05
Unigene0014178	XP_042004077.1 subtilisin-like protease SBT1.3 [Salvia splendens]	SBT1.3	17.161	19.68	19.45	46.541	53.008	51.979	2.71202	2.6935	2.67244	2.69265	1.42903	0.000125043	3.49858e-05
Unigene0034665	KAH6800381.1 SPla/RYanodine receptor domain-containing protein [Perilla frutescens var. hirtella] [Perilla frutescens]	--	20.512	19.84	19.428	8.273	8.551	6.1	0.403325	0.430998	0.31398	0.382768	-1.38546	0.000125226	3.50654e-05
Unigene0037041	GFP87436.1 protein asterix [Phtheirospermum japonicum]	At5g07960	5.999	7.406	6.219	14.026	13.657	13.297	2.33806	1.84405	2.13813	2.10674	1.07501	0.000125382	3.51379e-05
Unigene0040835	XP_042000144.1 allene oxide cyclase, chloroplastic-like [Salvia splendens]	AOC	77.055	69.432	73.905	164.54	177.588	187.584	2.13536	2.55773	2.53818	2.41042	1.26928	0.000125649	3.52412e-05
Unigene0024894	KAH6760545.1 hypothetical protein C2S51_017494 [Perilla frutescens var. frutescens] [Perilla frutescens]	--	6.788	7.842	6.951	2.411	2.316	2.189	0.355186	0.295333	0.314919	0.321812	-1.63571	0.00012652	3.55143e-05
Unigene0017033	XP_042017425.1 2-alkenal reductase (NADP(+)-dependent) [Salvia splendens]	DBR	28.352	23.825	31.024	64.625	67.773	70.657	2.27938	2.84462	2.27749	2.46716	1.30285	0.000126695	3.55925e-05
Unigene0040274	-	--	17.405	18.999	16.414	40.972	36.983	37.778	2.35404	1.94658	2.30157	2.20073	1.13798	0.000126745	3.56353e-05
Unigene0016970	XP_042050636.1 probable pectate lyase 8 [Salvia splendens]	At3g07010	29.838	29.906	33.857	61.052	67.22	65.774	2.04612	2.24771	1.9427	2.07884	1.05578	0.000126789	3.56765e-05
Unigene0036623	XP_042018026.1 60S ribosomal protein L23a-1-like [Salvia splendens]	RPL23A	151.41	152.902	167.023	320.731	359.697	335.37	2.11829	2.35247	2.00793	2.15956	1.11074	0.000126976	3.57582e-05
Unigene0006875	KAH6817520.1 hypothetical protein C2S51_001123 [Perilla frutescens var. frutescens] [Perilla frutescens]	RPA2A	4.893	5.816	5.05	33.732	38.698	32.027	6.89393	6.65371	6.34198	6.62987	2.72898	0.000127057	3.58099e-05
Unigene0031152	KAH6796953.1 hypothetical protein C2S52_021507 [Perilla frutescens var. hirtella] [Perilla frutescens]	CRK2	29.864	32.672	27.781	8.297	8.849	7.124	0.277826	0.270844	0.256434	0.268368	-1.89772	0.000127239	3.589e-05
Unigene0027565	-	--	2.086	0.569	0.841	9.517	10.897	10.606	4.56232	19.1511	12.6112	12.1082	3.59791	0.000127747	3.60626e-05
Unigene0037326	KAH6827085.1 xyloglucan endotransglucosylase/hydrolase 9 [Perilla frutescens var. hirtella] [Perilla frutescens]	XTH6	107.108	108.977	116.299	269.234	272.401	304.915	2.51367	2.49962	2.62182	2.54504	1.34769	0.000128167	3.62104e-05
Unigene0046121	XP_041989841.1 putative late blight resistance protein homolog R1A-10 [Salvia splendens]	R1A-10	19.256	17.88	17.641	8.854	9.841	8.616	0.459805	0.550391	0.488408	0.499535	-1.00134	0.000128451	3.63198e-05
Unigene0031189	KAH6790043.1 GDSL-motif lipase 5 [Perilla frutescens var. frutescens] [Perilla frutescens]	GLIP5	6.633	6.436	6.418	2.818	2.193	1.861	0.424845	0.34074	0.289966	0.35185	-1.50697	0.000129531	3.66546e-05
Unigene0027485	KAG5521244.1 hypothetical protein RHGRI_033713 [Rhododendron griersonianum]	TY3B-G	8.18	8.076	7.662	3.418	4.096	3.261	0.417848	0.507182	0.425607	0.450212	-1.15132	0.000129792	3.67581e-05
Unigene0036180	KAH6770440.1 hypothetical protein C2S52_015243 [Perilla frutescens var. hirtella] [Perilla frutescens]	At2g43860	7.7	7.737	8.043	0.913	2.324	1.749	0.118571	0.300375	0.217456	0.212134	-2.23695	0.00012991	3.68212e-05
Unigene0014109	KAH6765099.1 Leucine-rich receptor-like protein kinase family protein [Perilla frutescens var. frutescens] [Perilla frutescens]	At4g36180	1.405	1.493	1.139	14.292	14.729	17.381	10.1722	9.86537	15.2599	11.7658	3.55653	0.000129972	3.68685e-05
Unigene0015206	KAH6814117.1 histone H2A 12 [Perilla frutescens var. frutescens] [Perilla frutescens]	MtrDRAFT_AC149210g4v1	41.925	34.323	37.062	184.484	222.103	197.466	4.40033	6.47097	5.32799	5.39976	2.4329	0.000130265	3.69812e-05
Unigene0018504	KAH6757743.1 hypothetical protein C2S51_038651 [Perilla frutescens var. frutescens] [Perilla frutescens]	--	5.39	4.504	5.081	0.926	1.196	0.997	0.1718	0.265542	0.196221	0.211188	-2.2434	0.00013034	3.7032e-05
Unigene0047595	AAO73527.1 gag-pol polyprotein [Glycine max]	GIP	4.871	4.41	4.64	13.454	11.674	13.069	2.76206	2.64717	2.81659	2.74194	1.4552	0.000130403	3.70796e-05
Unigene0048476	KAH6763386.1 hypothetical protein C2S52_020819 [Perilla frutescens var. hirtella] [Perilla frutescens]	At3g48460	3.482	4.492	7.146	23.748	24.549	26.528	6.82022	5.46505	3.71229	5.33252	2.41482	0.000130512	3.71404e-05
Unigene0003582	KAH6821437.1 methyltransferase 1 [Perilla frutescens var. hirtella] [Perilla frutescens]	DMT1	4.915	4.084	5.866	18.035	17.784	20.281	3.66938	4.35455	3.45738	3.82711	1.93625	0.000130553	3.71817e-05
Unigene0015856	XP_042019006.1 uncharacterized protein At1g76660-like [Salvia splendens]	At1g76660	9.493	11.678	12.028	25.469	27.215	25.124	2.68292	2.33045	2.08879	2.36739	1.2433	0.000130621	3.7231e-05
Unigene0009722	KAG6396670.1 hypothetical protein SASPL_142825 [Salvia splendens]	MIZ1	6.335	6.589	5.552	14.075	13.652	15.215	2.22178	2.07194	2.74045	2.34473	1.22942	0.000130644	3.72674e-05
Unigene0021663	-	--	65.92	82.975	79.911	0	0	0.161	0	0	0.00201474	0.00067158	-10.5402	0.000130889	3.73669e-05
Unigene0047564	XP_042004871.1 uncharacterized protein LOC121753695 [Salvia splendens]	--	4.488	4.241	5.12	10.769	10.96	9.936	2.39951	2.5843	1.94063	2.30814	1.20673	0.000130904	3.74011e-05
Unigene0039206	KAH6772563.1 hypothetical protein C2S51_010967 [Perilla frutescens var. frutescens] [Perilla frutescens]	--	8.104	11.568	9.851	32.684	30.686	29.073	4.03307	2.65266	2.95127	3.21234	1.68362	0.000131349	3.75581e-05
Unigene0025980	XP_042012515.1 wall-associated receptor kinase-like 8 isoform X2 [Salvia splendens]	WAKL11	19.762	21.218	23.823	1.408	3.442	2.045	0.0712478	0.162221	0.0858414	0.106437	-3.23193	0.000131481	3.76259e-05
Unigene0005403	KAH6798790.1 Seven transmembrane MLO family protein [Perilla frutescens var. frutescens] [Perilla frutescens]	MLO6	13.351	12.439	11.026	2.285	2.436	1.915	0.171148	0.195836	0.17368	0.180221	-2.47216	0.000131556	3.76774e-05
Unigene0002955	KAH6835699.1 S-locus lectin protein kinase family protein [Perilla frutescens var. hirtella] [Perilla frutescens]	At4g27290	15.345	15.622	16.646	7.049	5.379	6.794	0.459368	0.344322	0.408146	0.403945	-1.30777	0.000131753	3.77638e-05
Unigene0048647	KAH6830489.1 hypothetical protein C2S53_009506 [Perilla frutescens var. hirtella] [Perilla frutescens]	--	1.841	2.097	2.091	0.417	0.255	0.505	0.226507	0.121602	0.241511	0.19654	-2.3471	0.000132248	3.79358e-05
Unigene0042479	XP_042047336.1 polygalacturonase At1g48100-like [Salvia splendens]	At1g48100	1.943	1.313	2.059	10.209	9.041	8.661	5.25425	6.88576	4.20641	5.4488	2.44594	0.000132329	3.79892e-05
Unigene0035055	-	--	43.774	46.149	36.562	0.65	0	0.394	0.014849	0	0.0107762	0.00854174	-6.87125	0.000132441	3.80515e-05
Unigene0023837	KAH6777160.1 glyceraldehyde-3-phosphate dehydrogenase of plastid 2 [Perilla frutescens var. frutescens] [Perilla frutescens]	GAPCP2	36.571	36.815	35.935	87.784	89.968	100.368	2.40037	2.44379	2.79304	2.54573	1.34808	0.000132955	3.82295e-05
Unigene0008575	-	--	29.632	33.878	33.198	12.333	11.598	10.336	0.416205	0.342346	0.311344	0.356632	-1.48749	0.000133214	3.83344e-05
Unigene0012058	KAG8378351.1 hypothetical protein BUALT_Bualt08G0128300 [Buddleja alternifolia]	--	37.022	37.105	42.971	8.477	10.049	10.106	0.228972	0.270826	0.235182	0.244993	-2.02919	0.000133237	3.83714e-05
Unigene0038149	KAG6399817.1 hypothetical protein SASPL_141302 [Salvia splendens]	RKL1	5.155	5.356	4.026	15.167	15.969	17.446	2.94219	2.98152	4.33333	3.41901	1.77358	0.000133346	3.8433e-05
Unigene0017887	KAH6818344.1 hypothetical protein C2S51_001947 [Perilla frutescens var. frutescens] [Perilla frutescens]	--	26.986	23.808	24.036	9.059	8.876	7.467	0.335693	0.372816	0.310659	0.339722	-1.55757	0.000133402	3.84795e-05
Unigene0006722	KAH6836625.1 peptide transporter 1 [Perilla frutescens var. hirtella] [Perilla frutescens]	NPF8.1	79.712	86.652	86.376	30.252	38.806	31.35	0.379516	0.447837	0.362948	0.396767	-1.33364	0.000133746	3.86094e-05
Unigene0034599	KAH6818211.1 winged-helix DNA-binding transcription factor family protein [Perilla frutescens var. frutescens] [Perilla frutescens]	HSFB2A	11.077	11.695	12.914	24.064	26.141	23.973	2.17243	2.23523	1.85636	2.08801	1.06213	0.00013469	3.89125e-05
Unigene0006461	KAH6803840.1 hypothetical protein C2S51_032087 [Perilla frutescens var. frutescens] [Perilla frutescens]	--	31.639	36.115	33.657	10.791	11.295	13.421	0.341066	0.312751	0.398758	0.350858	-1.51104	0.000134834	3.89847e-05
Unigene0023552	KAH6758801.1 lectin protein kinase family protein [Perilla frutescens var. frutescens] [Perilla frutescens]	CES101	13.206	14.193	14.095	4.792	5.569	6.445	0.362865	0.392377	0.457254	0.404165	-1.30698	0.000135119	3.9098e-05
Unigene0000201	XP_042030727.1 auxin-responsive protein IAA9-like isoform X1 [Salvia splendens]	IAA9	34.977	30.191	33.76	135.927	145.024	162.666	3.88618	4.80355	4.81831	4.50268	2.17078	0.000135203	3.9153e-05
Unigene0044865	-	--	94.24	84.556	94.233	43.26	43.761	40.683	0.459041	0.517539	0.431728	0.469436	-1.091	0.000135287	3.92082e-05
Unigene0039010	KAH6837379.1 hypothetical protein C2S53_010781 [Perilla frutescens var. hirtella] [Perilla frutescens]	JASON	0.084	0.83	0.735	7.559	6.37	7.551	89.9881	7.6747	10.2735	35.9788	5.16907	0.000135502	3.93013e-05
Unigene0028491	KAH6837670.1 hypothetical protein C2S53_019868 [Perilla frutescens var. hirtella] [Perilla frutescens]	At1g32375	17.761	18.128	16.905	7.567	7.29	9.099	0.426046	0.40214	0.538243	0.455476	-1.13455	0.000136438	3.96039e-05
Unigene0009069	XP_011094561.1 RING-H2 finger protein ATL52-like [Sesamum indicum]	ATL12	0.427	0.621	1.17	4.08	4.081	4.34	9.55504	6.57166	3.7094	6.61203	2.72509	0.000136709	3.97137e-05
Unigene0036138	KAH6755204.1 WRKY DNA-binding protein 40 [Perilla frutescens var. hirtella] [Perilla frutescens]	WRKY40	14.583	13.34	15.799	2.499	2.182	3.565	0.171364	0.163568	0.225647	0.18686	-2.41997	0.00013695	3.98151e-05
Unigene0017421	XP_042030388.1 putative disease resistance protein RGA1 isoform X3 [Salvia splendens]	At1g12290	3.994	4.36	3.623	0.434	0.53	0.788	0.108663	0.12156	0.217499	0.149241	-2.74429	0.000137142	3.99021e-05
Unigene0041718	XP_011072512.1 transmembrane 9 superfamily member 7 [Sesamum indicum]	TMN7	104.444	102.265	114.253	53.7	52.522	50.254	0.514151	0.513587	0.439848	0.489196	-1.03152	0.000137345	3.99926e-05
Unigene0004115	RWV90605.1 hypothetical protein GW17_00047177 [Ensete ventricosum]	SR34A	1.823	1.447	1.604	0.072	0	0	0.0394953	0	0	0.0131651	-6.24714	0.000137504	4.00701e-05
Unigene0004969	PIN22842.1 Iron/ascorbate family oxidoreductase [Handroanthus impetiginosus]	At5g51310	22.248	24.535	26.408	6.478	4.995	6.273	0.291172	0.203587	0.237542	0.2441	-2.03445	0.000137584	4.01247e-05
Unigene0043765	-	--	5.129	4.054	4.791	0.154	0	0	0.0300253	0	0	0.0100084	-6.64264	0.000137827	4.02269e-05
Unigene0014605	-	--	14.428	15.749	17.868	1.254	1.533	0.607	0.0869143	0.0973395	0.0339713	0.0727417	-3.78107	0.000137852	4.02658e-05
Unigene0042487	XP_042026673.1 probable serine/threonine-protein kinase PBL23 isoform X1 [Salvia splendens]	PBL23	3.295	3.597	4.597	13.253	12.865	11.69	4.02215	3.57659	2.54296	3.38057	1.75727	0.00013835	4.04427e-05
Unigene0041962	AJD25193.1 cytochrome P450 CYP81B61 [Salvia miltiorrhiza]	CYP81Q32	75.601	73.661	67.367	34.413	34.341	36.582	0.455192	0.466203	0.543026	0.48814	-1.03463	0.000138399	4.04886e-05
Unigene0005591	PIN21769.1 hypothetical protein CDL12_05539 [Handroanthus impetiginosus]	EXL3	7.307	7.47	7.631	35.075	41.034	42.338	4.80019	5.49317	5.54816	5.28051	2.40068	0.000138649	4.05933e-05
Unigene0044263	XP_042058085.1 uncharacterized protein LOC121802473 [Salvia splendens]	--	37.616	35.032	34.279	98.79	103.287	114.877	2.62628	2.94836	3.35124	2.97529	1.57303	0.000139111	4.07604e-05
Unigene0042569	KYP68426.1 Retrovirus-related Pol polyprotein from transposon TNT 1-94 [Cajanus cajan]	RE1	12.42	9.964	10.424	0.208	0.159	0.063	0.0167472	0.0159574	0.00604375	0.0129161	-6.27468	0.000139112	4.07923e-05
Unigene0031086	-	--	10.729	11.293	10.381	3.996	2.443	3.426	0.372449	0.216329	0.330026	0.306268	-1.70713	0.000139247	4.08637e-05
Unigene0030102	XP_042056724.1 protein ROOT INITIATION DEFECTIVE 3-like [Salvia splendens]	RID3	12.649	15.188	15.251	29.679	30.495	28.353	2.34635	2.00784	1.85909	2.07109	1.05039	0.00013946	4.09579e-05
Unigene0003321	XP_042066198.1 zinc finger CCCH domain-containing protein 48-like isoform X1 [Salvia splendens]	ZFWD1	10.758	10.857	9.82	1.808	3.073	3.15	0.168061	0.283043	0.320774	0.257293	-1.95852	0.000139688	4.10565e-05
Unigene0036633	KAH6797003.1 auxin response factor 8 [Perilla frutescens var. hirtella] [Perilla frutescens]	ARF8	7.818	7.403	9.195	19.031	18.035	17.495	2.43425	2.43617	1.90266	2.2577	1.17485	0.000139999	4.11798e-05
Unigene0010355	XP_011092860.1 proline-rich protein 4-like [Sesamum indicum]	PRP4	4.164	3.588	4.558	150.913	170.534	191.447	36.2423	47.529	42.0024	41.9246	5.38972	0.000140709	4.14209e-05
Unigene0035750	KAH6809640.1 hypothetical protein C2S51_027423 [Perilla frutescens var. frutescens] [Perilla frutescens]	HSFB2A	8.426	9.964	9.767	2.212	1.492	1.939	0.262521	0.149739	0.198526	0.203595	-2.29622	0.000141015	4.15431e-05
Unigene0046427	KAH6762192.1 hypothetical protein C2S52_019625 [Perilla frutescens var. hirtella] [Perilla frutescens]	--	10.686	10.832	10.893	5.306	3.852	4.818	0.496538	0.355613	0.442302	0.431484	-1.21262	0.000141356	4.16756e-05
Unigene0035534	KAG8386081.1 hypothetical protein BUALT_Bualt03G0111800 [Buddleja alternifolia]	MAP65-1	17.399	19.427	21.621	40.517	43.917	43.604	2.3287	2.26062	2.01674	2.20202	1.13883	0.000142254	4.1973e-05
Unigene0046273	XP_042052671.1 uncharacterized protein LOC121797953 [Salvia splendens]	--	71.875	64.403	70.798	33.564	32.178	29.426	0.466977	0.499635	0.415633	0.460749	-1.11795	0.000143469	4.23641e-05
Unigene0038511	XP_042047365.1 acid phosphatase 1-like [Salvia splendens]	APS1	27.948	25.912	25.91	241.75	295.184	249.964	8.64999	11.3918	9.64739	9.89639	3.3069	0.000143733	4.24748e-05
Unigene0026937	-	--	4.892	5.826	6.025	0.58	0.236	0.468	0.118561	0.0405081	0.0776763	0.0789151	-3.66355	0.000144	4.25866e-05
Unigene0013931	XP_041993103.1 GDSL esterase/lipase At5g33370-like [Salvia splendens]	At5g18430	13.297	12.967	8.92	50.689	60.182	55.207	3.81206	4.64117	6.18913	4.88078	2.28711	0.00014445	4.27526e-05
Unigene0015400	KAH6765891.1 hypothetical protein C2S52_016874 [Perilla frutescens var. hirtella] [Perilla frutescens]	--	48.068	42.518	45.172	17.285	12.914	16.565	0.359595	0.30373	0.366709	0.343345	-1.54227	0.000145083	4.2973e-05
Unigene0037658	KAH6804714.1 hypothetical protein C2S51_032961 [Perilla frutescens var. frutescens] [Perilla frutescens]	--	4.363	4.881	3.904	0.379	0.116	0.115	0.0868668	0.0237656	0.029457	0.0466965	-4.42054	0.000145198	4.30401e-05
Unigene0041131	XP_041989893.1 probable WRKY transcription factor 69 [Salvia splendens]	WRKY35	105.562	94.471	106.773	45.281	39.929	43.001	0.428952	0.422659	0.402733	0.418114	-1.25803	0.000145248	4.30879e-05
Unigene0014687	PIN15729.1 hypothetical protein CDL12_11625 [Handroanthus impetiginosus]	ATHB-52	16.77	16.671	19.558	2.342	1.75	3.465	0.139654	0.104973	0.177165	0.140597	-2.83036	0.000145413	4.317e-05
Unigene0043252	XP_011102248.1 uncharacterized protein LOC105180271 [Sesamum indicum]	AtMg01250	14.903	14.944	17.007	5.142	5.155	5.781	0.345031	0.344954	0.339919	0.343302	-1.54245	0.000145527	4.32369e-05
Unigene0004251	KAH6833028.1 cytochrome P450 [Perilla frutescens var. hirtella] [Perilla frutescens]	CYP79A2	1.405	0.697	0.865	4.329	4.071	4.165	3.08114	5.84075	4.81503	4.57897	2.19502	0.000145801	4.33516e-05
Unigene0048870	XP_042037214.1 vacuolar protein sorting-associated protein 2 homolog 2-like [Salvia splendens]	VPS2.2	12.377	7.609	11.287	34.492	32.193	32.625	2.78678	4.23091	2.89049	3.30273	1.72366	0.000145851	4.33996e-05
Unigene0013388	KAH6801800.1 hypothetical protein C2S51_033246 [Perilla frutescens var. frutescens] [Perilla frutescens]	--	0.527	1.438	0.51	6.64	5.879	6.098	12.5996	4.08832	11.9569	9.54827	3.25524	0.000145852	4.34333e-05
Unigene0021043	XP_042068300.1 ATP-dependent DNA helicase RecQ-like [Salvia splendens]	recQ	1.719	1.876	2.62	6.472	6.64	7.068	3.76498	3.53945	2.69771	3.33405	1.73727	0.000146066	4.35303e-05
Unigene0036222	KAH6811358.1 hypothetical protein C2S51_025120 [Perilla frutescens var. frutescens] [Perilla frutescens]	--	2.141	2.012	2.071	0.413	0.505	0.751	0.192901	0.250994	0.362627	0.26884	-1.89518	0.000146184	4.35987e-05
Unigene0006781	-	--	5.441	4.438	6.653	14.653	14.484	14.593	2.69307	3.26363	2.19345	2.71672	1.44186	0.000146207	4.3639e-05
Unigene0005413	KAH6823420.1 Granulin repeat cysteine protease family protein [Perilla frutescens var. hirtella] [Perilla frutescens]	RD21B	0.913	0.332	1.03	17.054	13.738	14.563	18.6791	41.3795	14.1388	24.7325	4.62833	0.000147618	4.40936e-05
Unigene0015245	XP_042057852.1 uncharacterized protein LOC121802286 [Salvia splendens]	DDB_G0289029	7.462	8.627	8.268	1.778	2.174	2.617	0.238274	0.252	0.316522	0.268932	-1.89469	0.00014772	4.41578e-05
Unigene0007237	XP_042009355.1 G2/mitotic-specific cyclin-2-like [Salvia splendens]	CYCB2-4	1.614	1.761	1.041	14.724	15.335	18.013	9.12268	8.70812	17.3036	11.7115	3.54985	0.000147722	4.41921e-05
Unigene0021381	XP_042064965.1 protein PUTATIVE RECOMBINATION INITIATION DEFECT 1 isoform X1 [Salvia splendens]	PRD1	13.912	16.068	13.179	1.996	2.303	1.906	0.143473	0.143328	0.144624	0.143809	-2.79778	0.000147983	4.4304e-05
Unigene0020939	KAH6823939.1 hypothetical protein C2S53_016194 [Perilla frutescens var. hirtella] [Perilla frutescens]	RLK1	2.624	2.455	2.236	0.109	0.465	0.197	0.0415396	0.189409	0.0881038	0.106351	-3.2331	0.000148568	4.45129e-05
Unigene0042342	XP_041994439.1 SEC23-interacting protein-like isoform X2 [Salvia splendens]	--	18.953	16.973	16.788	7.423	6.452	6.388	0.391653	0.380133	0.38051	0.384099	-1.38045	0.000148655	4.45729e-05
Unigene0046921	XP_042000755.1 PLASMODESMATA CALLOSE-BINDING PROTEIN 3-like [Salvia splendens]	--	3.119	4.222	4.768	19.516	19.684	22.838	6.25713	4.66225	4.78985	5.23641	2.38858	0.000148775	4.46426e-05
Unigene0048820	XP_011086585.1 polygalacturonase At1g48100 [Sesamum indicum]	At1g48100	14.219	12.727	14.721	29.717	26.89	27.971	2.08995	2.11283	1.90007	2.03429	1.02452	0.000149023	4.4751e-05
Unigene0016824	KAH6834458.1 alpha-xylosidase 1 [Perilla frutescens var. hirtella] [Perilla frutescens]	XYL1	19.964	23.319	25.589	70.246	74.086	64.182	3.51863	3.17707	2.50819	3.06796	1.61728	0.000149044	4.47915e-05
Unigene0041890	XP_011090046.1 squamosa promoter-binding-like protein 8 [Sesamum indicum]	SPL8	1.411	1.155	2.731	14.718	17.9	16.517	10.4309	15.4978	6.04797	10.6589	3.41399	0.000150346	4.52169e-05
Unigene0020311	KAG6396703.1 hypothetical protein SASPL_142859 [Salvia splendens]	AP1	5.068	6.501	5.517	13.433	13.731	14.795	2.65055	2.11214	2.68171	2.48147	1.31119	0.000150371	4.52586e-05
Unigene0018974	XP_030497486.1 uncharacterized protein LOC115713139 [Cannabis sativa]	--	0.136	0.037	0.033	2.339	2.027	1.864	17.1985	54.7838	56.4848	42.8224	5.42029	0.000150749	4.54067e-05
Unigene0016304	KZV25004.1 Cysteine-rich RLK (receptor-like protein kinase) 8 [Dorcoceras hygrometricum]	RE1	2.07	1.682	2.066	0.038	0.023	0.139	0.0183575	0.0136742	0.0672798	0.0331038	-4.91686	0.000150862	4.5475e-05
Unigene0007697	KAH6802053.1 alpha/beta-Hydrolases superfamily protein [Perilla frutescens var. frutescens] [Perilla frutescens]	mhpC	18.864	17.33	21.308	55.261	56.587	49.476	2.92944	3.26526	2.32194	2.83888	1.50532	0.000150881	4.55153e-05
Unigene0009086	-	--	3.306	1.203	2.844	19.794	17.955	16.619	5.9873	14.9252	5.84353	8.91867	3.15683	0.00015129	4.56732e-05
Unigene0003135	-	--	1.657	1.497	1.437	0.348	0.364	0.18	0.210018	0.243153	0.125261	0.192811	-2.37474	0.000151688	4.58277e-05
Unigene0038682	AGF30366.1 CYP450 monooxygenase CYP82D62 [Mentha x piperita]	CYP82A2	1.377	0.752	0.666	5.087	4.755	5.433	3.69426	6.32314	8.15766	6.05835	2.59893	0.000151737	4.58771e-05
Unigene0000958	KAH6801986.1 DNAJ heat shock family protein [Perilla frutescens var. frutescens] [Perilla frutescens]	Dnajb4	5.36	6.119	4.9	11.708	11.649	10.966	2.18433	1.90374	2.23796	2.10868	1.07634	0.000151789	4.59275e-05
Unigene0026072	KAH6759890.1 hypothetical protein C2S51_016839 [Perilla frutescens var. frutescens] [Perilla frutescens]	GRF1	4.495	7.476	5.177	21.079	20.086	22.29	4.68943	2.68673	4.30558	3.89392	1.96122	0.000151909	4.59985e-05
Unigene0042167	XP_042047656.1 mediator of RNA polymerase II transcription subunit 1-like [Salvia splendens]	--	3.675	3.179	3.891	14.4	16.794	14.368	3.91837	5.28279	3.69262	4.29793	2.10364	0.000152159	4.61089e-05
Unigene0018936	KAH6768697.1 interactor of constitutive active ROPs protein [Perilla frutescens var. frutescens] [Perilla frutescens]	At4g15545	11.099	8.302	9.944	21.792	22.602	23.244	1.96342	2.72248	2.33749	2.34113	1.2272	0.000152347	4.62006e-05
Unigene0039583	XP_027168007.1 uncharacterized protein LOC113767998 [Coffea eugenioides]	gag-pol	8.064	7.143	7.829	2.289	1.962	2.856	0.283854	0.274675	0.364798	0.307775	-1.70005	0.00015246	4.62696e-05
Unigene0003840	-	--	12.734	13.9	12.663	2.152	0	2.233	0.168996	0	0.176341	0.115112	-3.11889	0.000152964	4.64571e-05
Unigene0000538	XP_042036379.1 chromatin assembly factor 1 subunit FAS1-like [Salvia splendens]	FAS1	0.823	0.899	0.844	6.314	7.719	7.643	7.67193	8.58621	9.05569	8.43794	3.07689	0.000153318	4.65997e-05
Unigene0046882	KAH6781223.1 Glycosyl hydrolase family protein [Perilla frutescens var. frutescens] [Perilla frutescens]	BXL7	4.227	3.172	2.965	9.183	9.262	9.726	2.17246	2.91992	3.28027	2.79089	1.48072	0.000153712	4.67546e-05
Unigene0047425	XP_042023116.1 putative homeobox-leucine zipper protein ATHB-51 [Salvia splendens]	ATHB-51	0.239	0.131	0.116	3.224	3.433	4.029	13.4895	26.2061	34.7328	24.8095	4.63282	0.000154473	4.70213e-05
Unigene0015162	-	--	2.223	1.213	2.689	24.63	20.37	20.754	11.0796	16.7931	7.71811	11.8636	3.56847	0.000154737	4.71368e-05
Unigene0028023	XP_042056329.1 uncharacterized protein LOC121800906 [Salvia splendens]	--	1.634	2.006	1.976	0.177	0.217	0.215	0.108323	0.108175	0.108806	0.108435	-3.2051	0.000155077	4.72756e-05
Unigene0035752	KAH6799177.1 B-cell receptor-associated 31-like protein [Perilla frutescens var. frutescens] [Perilla frutescens]	--	7.373	7.243	5.707	20.076	18.017	18.098	2.72291	2.48751	3.17119	2.79387	1.48226	0.000155169	4.73392e-05
Unigene0021238	XP_011099029.1 receptor-like protein kinase FERONIA [Sesamum indicum]	FER	12.4	11.96	13.497	3.576	4.77	4.667	0.288387	0.398829	0.345781	0.344332	-1.53813	0.000155174	4.7376e-05
Unigene0038479	KAH6799806.1 cyclin-dependent kinase B2 [Perilla frutescens var. hirtella] [Perilla frutescens]	CDC2D	4.96	7.979	10.23	92.224	106.648	115.624	18.5935	13.3661	11.3024	14.4207	3.85007	0.000155188	4.74157e-05
Unigene0042563	KAH6771529.1 hypothetical protein C2S52_016332 [Perilla frutescens var. hirtella] [Perilla frutescens]	WAKL8	4.315	4.122	4.175	0.117	1.003	0.426	0.0271147	0.243328	0.102036	0.12416	-3.00973	0.000156649	4.78976e-05
Unigene0032598	XP_042013435.1 protein HEADING DATE 3A-like [Salvia splendens]	HD3A	38.716	47.064	42.568	8.87	6.17	7.775	0.229104	0.131098	0.182649	0.18095	-2.46633	0.00015671	4.7952e-05
Unigene0048125	XP_019191064.1 PREDICTED: zinc finger BED domain-containing protein RICESLEEPER 2-like [Ipomoea nil]	Os03g0733400	0.815	0.942	0.788	0.083	0	0.101	0.10184	0	0.128173	0.076671	-3.70517	0.000156846	4.80293e-05
Unigene0043028	KAH6800008.1 CELLULOSE SYNTHASE INTERACTIVE 3 [Perilla frutescens var. hirtella] [Perilla frutescens]	CSI3	2.029	1.966	2.164	5.206	4.955	5.724	2.5658	2.52035	2.6451	2.57708	1.36574	0.000156858	4.80688e-05
Unigene0047775	XP_041989472.1 nicotianamine aminotransferase 1-like [Salvia splendens]	NAAT1	10.132	8.103	8.929	0.61	0.533	0.95	0.0602053	0.0657781	0.106395	0.0774594	-3.69042	0.000156991	4.81452e-05
Unigene0021253	KAH6791577.1 DNA-directed RNA polymerase [Perilla frutescens var. hirtella] [Perilla frutescens]	RPC11	1.082	2.067	1.832	7.052	6.322	6.829	6.51756	3.05854	3.72762	4.43457	2.1488	0.000159057	4.88151e-05
Unigene0004226	XP_041992412.1 wax ester synthase/diacylglycerol acyltransferase 3-like [Salvia splendens]	WSD11	12.72	13.258	11.354	25.317	23.715	26.158	1.99033	1.78873	2.30386	2.02764	1.0198	0.000159193	4.88932e-05
Unigene0021334	-	--	1.566	1.44	1.516	5.015	4.379	4.336	3.20243	3.04097	2.86016	3.03452	1.60147	0.000160191	4.92363e-05
Unigene0023087	XP_042055891.1 uncharacterized protein LOC121800386 [Salvia splendens]	--	34.24	30.043	31.288	14.051	13.831	12.507	0.410368	0.460373	0.399738	0.423493	-1.23959	0.000160641	4.94112e-05
Unigene0038225	KAH6801137.1 hypothetical protein C2S52_001601 [Perilla frutescens var. hirtella] [Perilla frutescens]	--	7.435	8.812	7.057	0.492	0.226	0.298	0.0661735	0.0256468	0.0422276	0.0446826	-4.48414	0.000160749	4.94808e-05
Unigene0039500	XP_041999558.1 1-acyl-sn-glycerol-3-phosphate acyltransferase 2-like [Salvia splendens]	LPAT2	5.822	8.815	8.541	42.515	35.417	38.723	7.30247	4.01781	4.53378	5.28469	2.40182	0.000161005	4.95964e-05
Unigene0002356	KAH6779219.1 cytochrome P450 [Perilla frutescens var. hirtella] [Perilla frutescens]	CYP716A44	6.6	7.995	6.23	37.561	45.664	44.537	5.69106	5.71157	7.1488	6.18381	2.6285	0.000161627	4.98248e-05
Unigene0006110	KAH6786762.1 hypothetical protein C2S52_006314 [Perilla frutescens var. hirtella] [Perilla frutescens]	--	9.683	8.38	11.479	29.566	27.897	26.246	3.05339	3.329	2.28644	2.88961	1.53087	0.000162334	5.00799e-05
Unigene0003036	XP_042033976.1 delta(8)-fatty-acid desaturase 2-like [Salvia splendens]	SLD2	22.121	26.644	23.248	47.478	50.143	51.957	2.14629	1.88196	2.2349	2.08772	1.06193	0.000162454	5.01538e-05
Unigene0013503	KAH6820724.1 MAP kinase kinase 9 [Perilla frutescens var. hirtella] [Perilla frutescens]	MKK9	58.195	65.573	57.76	24.905	24.731	26.067	0.427958	0.377152	0.451298	0.418803	-1.25566	0.00016308	5.03844e-05
Unigene0040479	XP_042058613.1 DNA replication licensing factor MCM2-like isoform X1 [Salvia splendens]	MCM2	4.561	3.369	3.432	19.217	22.614	23.215	4.21333	6.71238	6.76428	5.89666	2.5599	0.000163117	5.04329e-05
Unigene0004497	KAH0467308.1 hypothetical protein IEQ34_004546 [Dendrobium chrysotoxum]	At1g07660	66.426	70.953	69.236	270.29	315.002	266.318	4.06904	4.43959	3.84652	4.11838	2.04208	0.000163226	5.05039e-05
Unigene0018556	XP_042027745.1 phosphoserine aminotransferase 2, chloroplastic-like [Salvia splendens]	PSAT2	29.797	28.008	33.368	63.535	61.163	67.624	2.13226	2.18377	2.02661	2.11421	1.08012	0.000163701	5.0688e-05
Unigene0007217	AJD25254.1 cytochrome P450 CYP728D17 [Salvia miltiorrhiza]	CYP716B1	2.952	2.921	2.053	7.777	7.842	7.182	2.63449	2.6847	3.4983	2.93916	1.5554	0.000164253	5.08963e-05
Unigene0023720	XP_010686465.1 PREDICTED: uncharacterized protein LOC104900672 [Beta vulgaris subsp. vulgaris] [Beta vulgaris]	--	33.091	29.522	33.126	11.668	12.778	14.125	0.352603	0.43283	0.426402	0.403945	-1.30777	0.000164305	5.095e-05
Unigene0015184	XP_042010188.1 protein RADIALIS-like 3 [Salvia splendens]	RL1	35.452	30.314	35.874	9.371	7.69	7.77	0.264329	0.253678	0.216591	0.244866	-2.02993	0.000164542	5.10608e-05
Unigene0035398	PIN04218.1 hypothetical protein CDL12_23235 [Handroanthus impetiginosus]	PYL4	28.238	29.881	27.441	9.108	9.039	5.059	0.322544	0.3025	0.184359	0.269801	-1.89003	0.000165198	5.13022e-05
Unigene0039693	XP_041994293.1 sodium/calcium exchanger NCL2-like isoform X1 [Salvia splendens]	NCL2	28.322	29.499	32.005	9.394	11.408	7.884	0.331686	0.386725	0.246337	0.321582	-1.63674	0.000165672	5.14871e-05
Unigene0000984	XP_042003123.1 aspartyl protease family protein At5g10770-like [Salvia splendens]	At5g10770	72.752	76.098	75.961	34.251	40.345	31.202	0.470791	0.530172	0.410763	0.470575	-1.0875	0.000165743	5.15469e-05
Unigene0039044	XP_042040021.1 uncharacterized oxidoreductase At4g09670-like [Salvia splendens]	At4g09670	45.173	49.796	49.859	20.742	23.582	24.054	0.459168	0.473572	0.48244	0.471727	-1.08398	0.000166065	5.16849e-05
Unigene0031416	KAH6762653.1 phosphoenolpyruvate carboxylase kinase 1 [Perilla frutescens var. hirtella] [Perilla frutescens]	PPCK1	15.755	18.139	18.167	80.363	91.37	75.488	5.10079	5.03721	4.15523	4.76441	2.2523	0.000166677	5.19134e-05
Unigene0040331	-	--	15.311	13.773	15.294	6.714	5.347	5.891	0.438508	0.388223	0.385184	0.403972	-1.30767	0.000167919	5.23383e-05
Unigene0038410	XP_042005540.1 high mobility group B protein 7-like [Salvia splendens]	HMGB7	5.16	9.153	8.425	52.548	52.937	62.763	10.1837	5.78357	7.44961	7.80563	2.96452	0.000168128	5.24419e-05
Unigene0044265	PIN01403.1 Vacuolar H+-ATPase V0 sector, subunit a [Handroanthus impetiginosus]	VHA-a1	2.224	2.948	3.228	7.869	8.045	7.353	3.53822	2.72897	2.27788	2.84836	1.51013	0.000168778	5.26832e-05
Unigene0040784	-	--	4.932	5.156	4.772	1.449	2.14	1.608	0.293796	0.41505	0.336966	0.348604	-1.52034	0.000169027	5.27994e-05
Unigene0038156	KAH6799778.1 hypothetical protein C2S52_000003 [Perilla frutescens var. hirtella] [Perilla frutescens]	--	4.512	5.655	4.689	0	0	0.176	0	0	0.0375347	0.0125116	-6.3206	0.000169615	5.30215e-05
Unigene0014023	KAH6814134.1 hypothetical protein C2S51_023152 [Perilla frutescens var. frutescens] [Perilla frutescens]	--	250.065	266.646	250.792	647.156	587.004	564.249	2.58795	2.20144	2.24987	2.34642	1.23046	0.000170532	5.3347e-05
Unigene0025332	KAG6420794.1 hypothetical protein SASPL_117333 [Salvia splendens]	KIN14N	2.856	3.388	4.445	21.257	22.954	25.994	7.44293	6.77509	5.84792	6.68864	2.74171	0.00017084	5.34824e-05
Unigene0037955	KYP38726.1 Retrovirus-related Pol polyprotein from transposon TNT 1-94 [Cajanus cajan]	GIP	7.946	7.457	8.161	2.847	3.407	3.74	0.358293	0.456886	0.458277	0.424486	-1.23621	0.000171201	5.36344e-05
Unigene0032345	KAH6764146.1 glutathione S-transferase TAU 19 [Perilla frutescens var. frutescens] [Perilla frutescens]	GST3	23.164	25.462	23.353	4.082	7.916	5.964	0.176222	0.310895	0.255385	0.2475	-2.0145	0.000172045	5.39381e-05
Unigene0043891	AJT60333.1 WRKY transcription factor 1 [Salvia miltiorrhiza]	WRKY40	54.19	50.502	59.356	18.955	20.186	19.629	0.349788	0.399707	0.3307	0.360065	-1.47367	0.000172347	5.40719e-05
Unigene0001242	KAH6785719.1 hypothetical protein C2S51_038174 [Perilla frutescens var. frutescens] [Perilla frutescens]	PXC3	0.277	0.06	1.072	4.718	4.591	4.662	17.0325	76.5167	4.34888	32.6327	5.02825	0.000173396	5.44407e-05
Unigene0007419	KAH6803985.1 hypothetical protein C2S51_032232 [Perilla frutescens var. frutescens] [Perilla frutescens]	CYP71BE52	4.47	3.46	3.774	9.322	9.757	10.43	2.08546	2.81994	2.76365	2.55635	1.35408	0.000173628	5.45531e-05
Unigene0002441	-	--	1.437	1.384	1.145	0.073	0	0.089	0.0508003	0	0.0777293	0.0428432	-4.54479	0.000174009	5.47122e-05
Unigene0034881	KAH6799376.1 hypothetical protein C2S51_035860 [Perilla frutescens var. frutescens] [Perilla frutescens]	KAN1	46.136	44.514	44.992	19.676	24.184	18.44	0.426478	0.54329	0.409851	0.459873	-1.12069	0.000174115	5.47852e-05
Unigene0017948	XP_042011900.1 probable LRR receptor-like serine/threonine-protein kinase At1g74360 [Salvia splendens]	At1g74360	6.037	5.333	5.217	0.601	0.392	1.212	0.0995528	0.0735046	0.232317	0.135125	-2.88763	0.00017437	5.49053e-05
Unigene0044158	XP_042029457.1 disease resistance protein RGA2-like [Salvia splendens]	At1g50180	7.391	6.257	6.86	2.097	1.603	2.063	0.283723	0.256193	0.300729	0.280215	-1.83539	0.000174566	5.50067e-05
Unigene0012868	XP_041997549.1 thaumatin-like protein [Salvia splendens]	At1g18250	5.158	4.436	2.571	45.094	40.02	36.173	8.74254	9.02164	14.0696	10.6113	3.40752	0.000174606	5.50591e-05
Unigene0002230	XP_042068448.1 GDSL esterase/lipase At5g03610-like [Salvia splendens]	At5g03610	21.465	21.888	22.634	88.241	105.696	105.333	4.11092	4.82895	4.65375	4.53121	2.1799	0.000175272	5.5309e-05
Unigene0012142	XP_042757904.1 uncharacterized protein LOC111892615 [Lactuca sativa]	RE1	7.739	8.332	9.334	2.15	1.99	2.23	0.277814	0.238838	0.238912	0.251854	-1.98934	0.000175346	5.53724e-05
Unigene0048043	XP_031497981.1 histone H3-like centromeric protein CSE4 [Nymphaea colorata]	HTR2	13.129	16.891	15.199	138.746	175.106	160.066	10.5679	10.3668	10.5314	10.4887	3.39076	0.000175455	5.54467e-05
Unigene0045782	XP_042041982.1 probable LRR receptor-like serine/threonine-protein kinase At3g47570 [Salvia splendens]	At3g47110	29.81	25.203	27.2	7.756	9.098	7.336	0.260181	0.360989	0.269706	0.296959	-1.75167	0.000175712	5.55682e-05
Unigene0043215	KAH6779022.1 AAA-type ATPase family protein / ankyrin repeat family protein [Perilla frutescens var. hirtella] [Perilla frutescens]	spoVK	31.662	28.924	26.69	9.447	9.889	9.077	0.29837	0.341896	0.34009	0.326785	-1.61358	0.000175812	5.56399e-05
Unigene0016336	XP_042026355.1 G-type lectin S-receptor-like serine/threonine-protein kinase At5g35370 [Salvia splendens]	At5g35370	22.892	21.631	23.223	10.735	9.268	7.744	0.468941	0.428459	0.333463	0.410288	-1.28529	0.000176123	5.57784e-05
Unigene0012444	XP_041990549.1 magnesium/proton exchanger-like [Salvia splendens]	MHX	56.602	61.231	65.01	28.338	28.003	28.261	0.500654	0.457334	0.434718	0.464235	-1.10707	0.000176406	5.59081e-05
Unigene0008988	KAH6836547.1 hypothetical protein C2S53_005166 [Perilla frutescens var. hirtella] [Perilla frutescens]	--	1.268	2.492	1.928	8.281	9.509	9.453	6.53076	3.81581	4.90301	5.08319	2.34573	0.00017677	5.60639e-05
Unigene0048188	KAH6824436.1 Galactosyl transferase GMA12/MNN10 family protein [Perilla frutescens var. hirtella] [Perilla frutescens]	GT7	28.879	31.611	29.032	68.647	78.115	69.561	2.37706	2.47113	2.39601	2.41473	1.27186	0.000176833	5.61242e-05
Unigene0027911	XP_042036602.1 putative late blight resistance protein homolog R1B-16 [Salvia splendens]	--	20.499	16.782	20.569	2.639	2.218	2.196	0.128738	0.132165	0.106763	0.122555	-3.02849	0.000176886	5.61811e-05
Unigene0035650	-	--	14.286	14.763	12.594	4.525	3.575	4.408	0.316744	0.242159	0.350008	0.30297	-1.72275	0.000177533	5.64272e-05
Unigene0035537	KAG6437313.1 hypothetical protein SASPL_102227 [Salvia splendens]	TL1	78.277	90.841	77.597	24.106	22.177	24.559	0.307958	0.24413	0.316494	0.289527	-1.78823	0.000178153	5.66648e-05
Unigene0022851	XP_042013072.1 ATP synthase subunit gamma, mitochondrial-like [Salvia splendens]	ATPC	2.846	3.248	2.879	0.225	0	0.544	0.0790583	0	0.188954	0.0893376	-3.48459	0.00017821	5.67235e-05
Unigene0048186	KAH6781427.1 hypothetical protein C2S51_006720 [Perilla frutescens var. frutescens] [Perilla frutescens]	Tm-2nv	6.27	5.87	6.714	2.627	2.054	2.242	0.418979	0.349915	0.333929	0.367608	-1.44376	0.000178459	5.68433e-05
Unigene0042224	QEV81804.1 Hydroxymethylglutaryl-CoA synthase [Prunella vulgaris]	HMGS	60.711	56.193	61.466	178.602	207.465	211.104	2.94184	3.69201	3.43448	3.35611	1.74679	0.000179	5.70564e-05
Unigene0011293	XP_042048578.1 DNA replication licensing factor MCM7-like [Salvia splendens]	MCM7	3.324	4.77	3.692	19.736	23.213	23.956	5.93742	4.86646	6.48862	5.76417	2.52711	0.000179371	5.72155e-05
Unigene0046361	KAH6785547.1 hypothetical protein C2S51_038002 [Perilla frutescens var. frutescens] [Perilla frutescens]	--	2.631	4.307	3.5	15.145	17.992	17.469	5.75637	4.17739	4.99114	4.97496	2.31469	0.000179851	5.74097e-05
Unigene0005449	XP_042040575.1 nucleotide-sugar uncharacterized transporter 2 isoform X1 [Salvia splendens]	At5g55950	0.1	0.218	0.484	3.388	4.142	4.101	33.88	19	8.47314	20.451	4.3541	0.000180608	5.76924e-05
Unigene0010440	-	--	0.332	0.181	0.161	2.884	2.645	3.317	8.68675	14.6133	20.6025	14.6342	3.87127	0.000181661	5.80704e-05
Unigene0046709	KAH6821757.1 hypothetical protein C2S53_015811 [Perilla frutescens var. hirtella] [Perilla frutescens]	NET3C	7.556	6.151	5.824	18.475	16.736	18.997	2.44508	2.72086	3.26185	2.80926	1.49019	0.000181907	5.81904e-05
Unigene0034260	KAH6791563.1 hypothetical protein C2S52_002040 [Perilla frutescens var. hirtella] [Perilla frutescens]	TSK	1.032	0.526	1.231	4.992	5.92	5.5	4.83721	11.2548	4.46791	6.85329	2.7768	0.000183009	5.85847e-05
Unigene0046016	XP_042003384.1 homeobox-leucine zipper protein ATHB-8-like isoform X2 [Salvia splendens]	ATHB-8	8.17	6.201	7.905	16.565	17.11	17.929	2.02754	2.75923	2.26806	2.35161	1.23365	0.000183026	5.86317e-05
Unigene0002731	XP_011074634.1 SH3 domain-containing protein 2 [Sesamum indicum]	SH3P2	0.995	2.535	1.926	11.051	12.336	10.47	11.1065	4.86627	5.43614	7.13631	2.83518	0.000183149	5.87128e-05
Unigene0005600	XP_042011046.1 protein XRI1-like isoform X1 [Salvia splendens]	XRI1	10.182	9.166	11.883	22.713	24.646	24.624	2.2307	2.68885	2.0722	2.33059	1.22069	0.000183188	5.87672e-05
Unigene0020898	AJD25188.1 cytochrome P450 CYP77A28 [Salvia miltiorrhiza]	CYP77A2	45.042	45.304	39.239	99.203	114.224	108.834	2.20246	2.52128	2.77362	2.49912	1.32142	0.000183205	5.88144e-05
Unigene0016811	XP_042017882.1 axial regulator YABBY 1-like [Salvia splendens]	YAB1	5.699	4.977	5.293	13.14	12.109	13.988	2.30567	2.43299	2.64274	2.46047	1.29893	0.000183397	5.89178e-05
Unigene0036916	KAH6790910.1 hypothetical protein C2S51_005916 [Perilla frutescens var. frutescens] [Perilla frutescens]	TCX3	1.275	0.881	0.946	5.464	6.545	5.587	4.28549	7.42906	5.90592	5.87349	2.55422	0.000183812	5.90928e-05
Unigene0031974	KAG8389132.1 hypothetical protein BUALT_Bualt02G0197400 [Buddleja alternifolia]	FTIP7	0.258	0.094	0.208	2.988	3.561	3.797	11.5814	37.883	18.2548	22.5731	4.49653	0.000184109	5.92303e-05
Unigene0005821	XP_042026372.1 abnormal spindle-like microcephaly-associated protein homolog [Salvia splendens]	Aspm	1.68	0.917	0.871	6.751	7.011	7.984	4.01845	7.64558	9.16648	6.9435	2.79566	0.000184358	5.93525e-05
Unigene0027358	KAH6822524.1 Rhamnogalacturonate lyase family protein [Perilla frutescens var. hirtella] [Perilla frutescens]	rglB	0.985	1.209	0.834	2.674	2.55	2.525	2.71472	2.10918	3.02758	2.61716	1.388	0.000184459	5.9427e-05
Unigene0019819	KAH6778788.1 hypothetical protein C2S52_010025 [Perilla frutescens var. hirtella] [Perilla frutescens]	--	28.737	29.626	29.129	11.694	7.027	10.797	0.406932	0.23719	0.370662	0.338261	-1.56379	0.000184627	5.95231e-05
Unigene0012670	XP_041992256.1 protein TRM32-like isoform X1 [Salvia splendens]	TRM32	52.736	55.257	62.151	18.032	16.078	18.909	0.34193	0.290968	0.304243	0.31238	-1.67863	0.000184787	5.96168e-05
Unigene0003345	KAH6828148.1 Lipase class 3-related protein [Perilla frutescens var. hirtella] [Perilla frutescens]	At4g10955	3.946	4.193	4.684	1.28	1.342	1.107	0.324379	0.320057	0.236336	0.293591	-1.76812	0.000184999	5.97275e-05
Unigene0018763	XP_042041591.1 NADH dehydrogenase [ubiquinone] 1 alpha subcomplex assembly factor 2-like [Salvia splendens]	--	5.013	5.472	4.85	1.089	1.775	1.538	0.217235	0.324379	0.317113	0.286242	-1.80469	0.000185013	5.97742e-05
Unigene0047108	KAH6782990.1 hypothetical protein C2S52_007949 [Perilla frutescens var. hirtella] [Perilla frutescens]	PR5K	16.797	16.908	20.236	41.007	39.579	37.127	2.44133	2.34084	1.8347	2.20562	1.14119	0.000185041	5.98252e-05
Unigene0031729	KAH6795214.1 hypothetical protein C2S52_005691 [Perilla frutescens var. hirtella] [Perilla frutescens]	At3g47570	8.438	10.136	10.669	0.815	0.664	0.845	0.0965869	0.0655091	0.0792014	0.0804325	-3.63608	0.000185094	5.98846e-05
Unigene0032911	KAH6795911.1 hypothetical protein C2S51_036897 [Perilla frutescens var. frutescens] [Perilla frutescens]	At4g22030	3.908	3.143	3.582	0.268	0.437	0.541	0.0685773	0.139039	0.151033	0.11955	-3.06432	0.00018541	6.00292e-05
Unigene0021635	VAI83240.1 unnamed protein product [Triticum turgidum subsp. durum] [Triticum turgidum]	--	0.152	0.496	0.367	3.227	2.657	2.87	21.2303	5.35685	7.82016	11.4691	3.51968	0.000185676	6.01573e-05
Unigene0011044	KAH6804605.1 hypothetical protein C2S51_032852 [Perilla frutescens var. frutescens] [Perilla frutescens]	At1g64065	30.218	31.085	30.156	16.361	14.623	12.316	0.541432	0.47042	0.40841	0.473421	-1.07881	0.000186129	6.03467e-05
Unigene0037434	KAH6793715.1 O-Glycosyl hydrolases family 17 protein [Perilla frutescens var. hirtella] [Perilla frutescens]	A6	13.985	11.529	12.827	28.041	31.573	31.109	2.00508	2.73857	2.42527	2.38964	1.25679	0.000186343	6.04584e-05
Unigene0031129	XP_042065363.1 putative late blight resistance protein homolog R1C-3 [Salvia splendens]	R1A-10	15.494	14.658	15.658	6.134	7.682	5.795	0.395895	0.524082	0.370098	0.430025	-1.21751	0.000186477	6.05445e-05
Unigene0023043	-	--	9.734	10.381	11.475	2.334	2.972	1.766	0.239778	0.286292	0.1539	0.226657	-2.14142	0.000186552	6.06113e-05
Unigene0044573	XP_020552732.1 uncharacterized protein LOC105171548 isoform X3 [Sesamum indicum]	--	2.437	3.99	3.733	20.822	25.672	24.351	8.54411	6.43409	6.52317	7.16712	2.84139	0.00018684	6.07475e-05
Unigene0027336	KAH6807256.1 ureide permease 1 [Perilla frutescens var. frutescens] [Perilla frutescens]	UPS1	38.68	46.355	44.034	11.871	10.254	12.574	0.306903	0.221206	0.285552	0.27122	-1.88246	0.000187473	6.09962e-05
Unigene0045248	XP_042017877.1 patatin-like protein 6 [Salvia splendens]	PLP7	1.535	2.075	2.193	9.211	10.329	8.536	6.00065	4.97783	3.89238	4.95696	2.30945	0.000187976	6.12025e-05
Unigene0003114	KAH6818677.1 CYCLIN B1 [Perilla frutescens var. frutescens] [Perilla frutescens]	CYCB1-2	3.458	5	5.607	41.183	38.63	47.985	11.9095	7.726	8.55805	9.39785	3.23233	0.000188259	6.13374e-05
Unigene0020492	KAH6827673.1 Major facilitator superfamily protein [Perilla frutescens var. hirtella] [Perilla frutescens]	--	10.464	12.061	13.877	25.372	25.033	25.48	2.42469	2.07553	1.83613	2.11212	1.07869	0.000188821	6.15637e-05
Unigene0048910	KAH6812982.1 ADP/ATP carrier 2 [Perilla frutescens var. frutescens] [Perilla frutescens]	ANT1	3.538	4.111	3.202	0.099	0.121	0	0.0279819	0.0294332	0	0.0191384	-5.70739	0.000188901	6.16328e-05
Unigene0010939	KAH6797300.1 Cytochrome P450 superfamily protein [Perilla frutescens var. hirtella] [Perilla frutescens]	CYP75B2	12.358	9.098	9.732	226.767	267.163	210.117	18.3498	29.365	21.5903	23.1017	4.52993	0.000189179	6.17666e-05
Unigene0014733	XP_042059165.1 uncharacterized protein LOC121803599 [Salvia splendens]	--	1.23	1.289	1.761	3.719	3.71	3.622	3.02358	2.8782	2.05679	2.65285	1.40755	0.000189735	6.19913e-05
Unigene0044619	XP_042049378.1 cyclin-A1-4-like [Salvia splendens]	CYCA1-1	5.46	4.51	5.854	32.122	39.115	39.274	5.88315	8.67295	6.70892	7.08834	2.82545	0.000190405	6.22535e-05
Unigene0044896	XP_042025956.1 auxin-induced protein 22D-like [Salvia splendens]	AUX22D	22.734	19.111	19.974	43.827	47.335	42.471	1.92782	2.47685	2.12631	2.17699	1.12234	0.000190889	6.24554e-05
Unigene0031328	XP_042002423.1 uncharacterized protein LOC121751688 [Salvia splendens]	--	61.581	63.965	65.787	31.486	22.97	25.254	0.511294	0.359103	0.383875	0.418091	-1.25811	0.000190952	6.25194e-05
Unigene0008036	AKA27895.1 WRKY protein [Salvia miltiorrhiza]	WRKY6	13.373	10.889	10.911	0.942	0.538	0.76	0.0704404	0.0494077	0.0696545	0.0631675	-3.98467	0.000191148	6.26271e-05
Unigene0042531	KAH6799798.1 hypothetical protein C2S52_000023 [Perilla frutescens var. hirtella] [Perilla frutescens]	--	29.718	25.524	25.366	5.976	7.749	6.051	0.20109	0.303597	0.238548	0.247745	-2.01307	0.000191265	6.27091e-05
Unigene0005441	XP_042012633.1 receptor-like protein 20 isoform X2 [Salvia splendens]	--	20.51	17.911	21.829	3.119	2.179	0.539	0.152072	0.121657	0.0246919	0.0994737	-3.32954	0.00019128	6.27577e-05
Unigene0025288	XP_042040248.1 cytochrome P450 77A3-like [Salvia splendens]	CYP77A3	1.002	0.091	0.485	7.112	8.606	8.697	7.0978	94.5714	17.932	39.8671	5.31713	0.000191457	6.28594e-05
Unigene0001905	KAH6759194.1 NRAMP metal ion transporter 6 [Perilla frutescens var. frutescens] [Perilla frutescens]	NRAMP5	10.988	10.257	9.679	4.873	4.509	5.102	0.443484	0.439602	0.527121	0.470069	-1.08906	0.000192246	6.31622e-05
Unigene0000988	KAH6781406.1 ATP binding microtubule motor family protein [Perilla frutescens var. frutescens] [Perilla frutescens]	KIN13B	18.678	21.139	21.093	40.095	41.093	44.808	2.14664	1.94394	2.12431	2.07163	1.05077	0.000192415	6.32614e-05
Unigene0005696	XP_042023734.1 chaperone protein dnaJ 11, chloroplastic-like [Salvia splendens]	ATJ11	308.253	299.486	275.512	106.705	135.702	109.464	0.34616	0.453116	0.397311	0.398863	-1.32604	0.000192528	6.33425e-05
Unigene0045265	XP_042068430.1 aminotransferase ALD1, chloroplastic-like [Salvia splendens]	AGD2	18.711	19.931	20.203	8.798	6.242	6.371	0.470205	0.31318	0.315349	0.366245	-1.44912	0.000193644	6.37538e-05
Unigene0001962	-	--	5.168	4.701	5.834	0.748	0.915	0.906	0.144737	0.194639	0.155297	0.164891	-2.60042	0.000193742	6.38303e-05
Unigene0024078	KAH6803055.1 Pollen Ole e 1 allergen and extensin family protein [Perilla frutescens var. frutescens] [Perilla frutescens]	--	13.877	12.092	12.956	3.174	3.104	4.61	0.228724	0.256699	0.35582	0.280414	-1.83437	0.000194164	6.40135e-05
Unigene0002952	KAG6437449.1 hypothetical protein SASPL_102366 [Salvia splendens]	At2g20710	7.115	9.293	8.944	18.972	20.481	20.855	2.66648	2.20392	2.33173	2.40071	1.26346	0.000194242	6.40835e-05
Unigene0046645	XP_011095588.1 probable LRR receptor-like serine/threonine-protein kinase At4g26540 [Sesamum indicum]	RGI4	2.813	2.714	2.919	8.218	9.744	8.619	2.92144	3.59027	2.95272	3.15481	1.65755	0.000194584	6.42407e-05
Unigene0025619	KAH6759449.1 3-ketoacyl-acyl carrier protein synthase I [Perilla frutescens var. frutescens] [Perilla frutescens]	KAS1	27.921	27.27	22.592	67.186	71.298	77.811	2.40629	2.61452	3.44418	2.82166	1.49655	0.000194903	6.43905e-05
Unigene0043318	KAH6824583.1 kinase with adenine nucleotide alpha hydrolases-like domain-containing protein [Perilla frutescens var. hirtella] [Perilla frutescens]	STU	15.547	14.781	16.337	32.736	36.41	37.576	2.10562	2.4633	2.30006	2.28966	1.19513	0.00019496	6.44537e-05
Unigene0040302	KAH6779537.1 hypothetical protein C2S52_010774 [Perilla frutescens var. hirtella] [Perilla frutescens]	--	6.643	5.964	5.106	0	0	0.131	0	0	0.0256561	0.00855203	-6.86952	0.000195121	6.45512e-05
Unigene0042795	KAG6391722.1 hypothetical protein SASPL_149480 [Salvia splendens]	MIK2	9.841	11.447	11.301	3.455	2.429	3.189	0.351082	0.212195	0.282187	0.281822	-1.82715	0.000195359	6.46746e-05
Unigene0033774	XP_042054809.1 condensin complex subunit 1-like [Salvia splendens]	CAP-D2	1.539	0.941	1.37	13.05	10.724	10.813	8.47953	11.3964	7.8927	9.25621	3.21042	0.000195427	6.47417e-05
Unigene0038299	XP_041997011.1 protein NRT1/ PTR FAMILY 5.5-like isoform X1 [Salvia splendens]	NPF5.5	2.425	2.184	1.467	6.27	6.57	6.952	2.58557	3.00824	4.73892	3.44424	1.78419	0.000195787	6.49056e-05
Unigene0018626	KAH6784453.1 hypothetical protein C2S52_009412 [Perilla frutescens var. hirtella] [Perilla frutescens]	--	15.608	13.82	15.841	6.07	4.87	4.937	0.388903	0.352388	0.31166	0.350984	-1.51052	0.000195895	6.4986e-05
Unigene0014771	XP_042068310.1 pleiotropic drug resistance protein 2-like [Salvia splendens]	PDR2	6.748	7.399	7.425	3.373	3.045	2.576	0.499852	0.411542	0.346936	0.419443	-1.25345	0.000196426	6.52069e-05
Unigene0010096	XP_011084476.1 acidic endochitinase SE2 [Sesamum indicum]	SE2	27.539	30.919	26.899	7.977	10.031	10.346	0.289662	0.324428	0.384624	0.332905	-1.58682	0.000196623	6.53171e-05
Unigene0035679	KAH6771389.1 bZIP transcription factor family protein [Perilla frutescens var. hirtella] [Perilla frutescens]	PAN	2.533	3.142	4.345	12.908	15.046	14.172	5.09593	4.78867	3.26168	4.38209	2.13162	0.000196723	6.53951e-05
Unigene0035250	KAH6816374.1 CBL-interacting protein kinase 7 [Perilla frutescens var. frutescens] [Perilla frutescens]	CIPK7	16.139	18.383	16.779	7.753	8.307	8.225	0.480389	0.451885	0.490196	0.474157	-1.07656	0.000198246	6.59465e-05
Unigene0033776	XP_042039650.1 putative D-cysteine desulfhydrase 1, mitochondrial [Salvia splendens]	Os02g0773300	1.68	1.295	1.435	4.896	5.146	4.368	2.91429	3.97375	3.0439	3.31064	1.72711	0.000199032	6.62534e-05
Unigene0004499	XP_028773681.1 uncharacterized protein LOC114730741 [Prosopis alba]	At1g07660	61.864	67.811	73.824	298.146	364.504	319.16	4.81938	5.37529	4.32326	4.83931	2.2748	0.000199107	6.63238e-05
Unigene0025584	XP_042043422.1 alkane hydroxylase MAH1-like [Salvia splendens]	CYP96A15	0.539	0.353	0.625	2.06	2.404	2.154	3.82189	6.8102	3.4464	4.69283	2.23046	0.000199112	6.63706e-05
Unigene0033728	KAH6828060.1 hypothetical protein C2S53_013076 [Perilla frutescens var. hirtella] [Perilla frutescens]	PDV1	6.872	8.722	7.267	17.637	16.893	18.744	2.5665	1.93683	2.57933	2.36089	1.23933	0.000200399	6.68452e-05
Unigene0019496	KAH6760865.1 urea-proton symporter DEGRADATION OF UREA 3 [Perilla frutescens var. frutescens] [Perilla frutescens]	DUR3	26.537	23.968	23.574	8.622	8.483	10.746	0.324905	0.35393	0.455841	0.378225	-1.40268	0.000200413	6.68956e-05
Unigene0019127	XP_042044169.1 ATP synthase subunit a [Salvia splendens]	ATP6	13.814	11.737	13.077	4.672	4.839	5.027	0.338208	0.412286	0.384415	0.378303	-1.40239	0.000200552	6.69878e-05
Unigene0001701	PIN15103.1 Kinesin (KAR3 subfamily) [Handroanthus impetiginosus]	KIN14J	8.821	7.138	9.342	21.777	21.402	24.1	2.46877	2.99832	2.57975	2.68228	1.42346	0.000200595	6.70478e-05
Unigene0003744	KAH6798185.1 glutathione S-transferase TAU 8 [Perilla frutescens var. hirtella] [Perilla frutescens]	PRP1	105.257	94.287	113.716	23.927	28.751	29.792	0.22732	0.304931	0.261986	0.264745	-1.91732	0.000200653	6.71131e-05
Unigene0025533	XP_030479154.1 uncharacterized protein LOC115696393 [Cannabis sativa]	--	74.168	81.933	85.231	35.71	36.441	32.451	0.481474	0.444766	0.380742	0.435661	-1.19872	0.000200956	6.72599e-05
Unigene0010267	XP_042026416.1 uncharacterized protein LOC121773590 isoform X1 [Salvia splendens]	--	0.626	0.342	0.908	3.399	3.99	3.786	5.42971	11.6667	4.1696	7.08866	2.82551	0.000201217	6.73931e-05
Unigene0042788	KAH6783867.1 hypothetical protein C2S52_008826 [Perilla frutescens var. hirtella] [Perilla frutescens]	--	0.141	0.309	0.205	4.488	5.787	5.135	31.8298	18.7282	25.0488	25.2022	4.65548	0.000201702	6.76015e-05
Unigene0042086	KAH6809624.1 junctophilin-like protein [Perilla frutescens var. frutescens] [Perilla frutescens]	--	8.486	8.16	7.722	16.68	18.89	17.004	1.96559	2.31495	2.20202	2.16085	1.1116	0.000202577	6.79412e-05
Unigene0030504	KAH6768978.1 minichromosome maintenance family protein [Perilla frutescens var. frutescens] [Perilla frutescens]	Os05g0235800	6.053	6.964	6.648	25.021	28.099	30.633	4.13365	4.03489	4.60785	4.2588	2.09045	0.000202585	6.79899e-05
Unigene0018079	-	--	14.169	11.248	13.709	0.933	0.684	1.355	0.065848	0.0608108	0.0988402	0.0751663	-3.73377	0.000202602	6.80417e-05
Unigene0009304	AJQ20655.1 AP12/EREBP Transcription Factors [Salvia miltiorrhiza]	ANT	2.475	1.648	2.453	16.265	19.885	20.134	6.57172	12.0661	8.20791	8.94859	3.16166	0.000205124	6.89356e-05
Unigene0040946	XP_042062321.1 nicotinamidase 1-like [Salvia splendens]	NIC1	72.748	65.685	65.174	30.885	24.264	25.78	0.424548	0.369399	0.395557	0.396501	-1.3346	0.000205625	6.91506e-05
Unigene0016272	KAH6765732.1 hypothetical protein C2S52_016715 [Perilla frutescens var. hirtella] [Perilla frutescens]	GIL1	4.417	4.202	4.579	9.103	9.721	10.488	2.0609	2.31342	2.29046	2.22159	1.15159	0.000205943	6.93045e-05
Unigene0045895	KAH6797433.1 hypothetical protein C2S52_021987 [Perilla frutescens var. hirtella] [Perilla frutescens]	CBP60A	7.722	6.254	7.291	1.299	1.191	1.507	0.168221	0.190438	0.206693	0.188451	-2.40774	0.000206704	6.96079e-05
Unigene0044377	KAH6758256.1 hypothetical protein C2S51_018491 [Perilla frutescens var. frutescens] [Perilla frutescens]	WAKL8	34.51	43.854	37.502	3.133	2.599	3.116	0.0907853	0.0592648	0.0830889	0.077713	-3.6857	0.000206822	6.96946e-05
Unigene0011517	KAH6826444.1 GDSL-like Lipase/Acylhydrolase superfamily protein [Perilla frutescens var. hirtella] [Perilla frutescens]	At1g09390	3.306	2.272	2.37	6.917	7.026	7.214	2.09226	3.09243	3.04388	2.74286	1.45568	0.000206956	6.97868e-05
Unigene0041428	KZV58348.1 hypothetical protein F511_32325, partial [Dorcoceras hygrometricum]	Os01g0518400	18.215	21.328	17.932	5.016	3.938	3.788	0.275377	0.18464	0.211242	0.223753	-2.16002	0.000207349	6.99667e-05
Unigene0032070	AJD25190.1 cytochrome P450 CYP78A114 [Salvia miltiorrhiza]	CYP78A3	3.649	5	3.531	11.2	11.548	12.414	3.06933	2.3096	3.51572	2.96488	1.56798	0.000207873	7.0191e-05
Unigene0019029	KAH6768423.1 plasmodesmata-located protein 2 [Perilla frutescens var. frutescens] [Perilla frutescens]	PDLP2	6.986	8.591	5.989	17.367	18.038	18.605	2.48597	2.09964	3.10653	2.56405	1.35842	0.000208058	7.03009e-05
Unigene0015028	-	--	82.351	87.415	75.805	34.332	31.48	36.786	0.416898	0.360121	0.485271	0.420764	-1.24892	0.000208124	7.03704e-05
Unigene0003347	KAH6804643.1 hypothetical protein C2S51_032890 [Perilla frutescens var. frutescens] [Perilla frutescens]	At4g10955	11.87	12.619	10.986	3.588	4.386	4.778	0.302275	0.347571	0.434917	0.361588	-1.46758	0.000208921	7.06875e-05
Unigene0004321	KAH6799556.1 hypothetical protein C2S51_036040 [Perilla frutescens var. frutescens] [Perilla frutescens]	--	6.142	5.405	5.712	30.161	26.151	24.692	4.91062	4.8383	4.32283	4.69058	2.22977	0.00020913	7.08058e-05
Unigene0020094	-	--	1.007	0.183	1.3	14.59	17.303	13.777	14.4886	94.5519	10.5977	39.8794	5.31757	0.000209309	7.09141e-05
Unigene0037654	KAH6828272.1 hypothetical protein C2S53_014154 [Perilla frutescens var. hirtella] [Perilla frutescens]	RFC5	0.219	0.08	0.141	1.397	1.397	1.153	6.379	17.4625	8.1773	10.6729	3.41588	0.000209309	7.09619e-05
Unigene0007302	KAH6825365.1 L-O-methylthreonine resistant 1 [Perilla frutescens var. hirtella] [Perilla frutescens]	TD1	13.128	14.853	15.834	35.318	40.695	40.042	2.69028	2.73985	2.52886	2.653	1.40762	0.000209525	7.1083e-05
Unigene0038978	XP_042058428.1 UPF0481 protein At3g47200-like [Salvia splendens]	At3g02645	15.223	18.039	16.226	41.597	37.277	36.91	2.73251	2.06647	2.27474	2.35791	1.23751	0.000209527	7.11314e-05
Unigene0029974	XP_042056283.1 lysine histidine transporter-like 8 [Salvia splendens]	AATL1	5.388	3.594	5.068	26.985	29.176	33.376	5.00835	8.11797	6.58564	6.57065	2.71604	0.000210009	7.13429e-05
Unigene0010857	XP_042025819.1 acyl carrier protein 1, chloroplastic-like [Salvia splendens]	ACP1	24.765	19.157	22.83	55.412	55.315	61.951	2.23751	2.88746	2.71358	2.61285	1.38562	0.000210188	7.14516e-05
Unigene0010660	KAH6767767.1 hypothetical protein C2S52_018750 [Perilla frutescens var. hirtella] [Perilla frutescens]	EFR	90.776	102.7	96.75	24.446	19.841	34.318	0.2693	0.193194	0.354708	0.272401	-1.8762	0.000210755	7.16923e-05
Unigene0000016	-	--	13.116	7.834	10.536	34.839	31.814	34.625	2.65622	4.06102	3.28635	3.33453	1.73748	0.000211148	7.1874e-05
Unigene0019327	XP_041992115.1 kinesin-like protein KIN-12E [Salvia splendens]	KIN12E	1.142	0.97	1.228	12.93	12.943	15.92	11.3222	13.3433	12.9642	12.5432	3.64884	0.000211375	7.19994e-05
Unigene0018185	KAG6386145.1 hypothetical protein SASPL_155036 [Salvia splendens]	--	7.16	7.815	6.928	0.848	2.075	1.027	0.118436	0.265515	0.148239	0.177397	-2.49495	0.000211619	7.21306e-05
Unigene0047064	XP_041999850.1 zinc finger BED domain-containing protein RICESLEEPER 2-like [Salvia splendens]	Os03g0733400	22.935	19.993	19.494	6.782	7.022	6.199	0.295705	0.351223	0.317995	0.321641	-1.63648	0.00021193	7.2285e-05
Unigene0045159	CAA2985508.1 probable phosphatase 2C 60 isoform X1 [Olea europaea subsp. europaea] [Olea europaea]	At4g31860	20.68	17.453	18.774	6.817	6.101	6.791	0.329642	0.349567	0.361724	0.346978	-1.52708	0.000211975	7.23487e-05
Unigene0005646	KAH6820185.1 Leucine-rich repeat family protein [Perilla frutescens var. hirtella] [Perilla frutescens]	TMM	2.269	1.292	1.336	7.801	7.336	6.745	3.43808	5.67802	5.04865	4.72158	2.23927	0.000213034	7.27587e-05
Unigene0046620	KAH6760983.1 hypothetical protein C2S51_017932 [Perilla frutescens var. frutescens] [Perilla frutescens]	CRF2	1.992	1.359	1.366	7.575	8.291	9.257	3.80271	6.10081	6.77672	5.56008	2.47511	0.000213423	7.29401e-05
Unigene0012547	-	--	8.347	8.347	7.06	1.877	2.171	1.474	0.224871	0.260093	0.208782	0.231249	-2.11248	0.000213639	7.30627e-05
Unigene0012473	KAH6822531.1 Mitochondrial substrate carrier family protein [Perilla frutescens var. hirtella] [Perilla frutescens]	HMGIY2	24.671	31.331	28.708	86.879	101.762	101.948	3.5215	3.24797	3.55121	3.44022	1.7825	0.000213679	7.31252e-05
Unigene0038567	KAH6769221.1 Protein kinase superfamily protein [Perilla frutescens var. frutescens] [Perilla frutescens]	RLCK176	20.176	21.507	19.318	6.21	8.262	5.361	0.307791	0.384154	0.277513	0.323153	-1.62971	0.000213857	7.32345e-05
Unigene0016133	KAH6782549.1 hypothetical protein C2S51_007842 [Perilla frutescens var. frutescens] [Perilla frutescens]	MKS1	13.173	14.764	12.631	5.417	5.123	5.196	0.41122	0.346993	0.411369	0.38986	-1.35897	0.000214043	7.33471e-05
Unigene0028819	KAG6401953.1 hypothetical protein SASPL_138821 [Salvia splendens]	At5g08350	17.466	15.985	14.429	4.787	3.997	4.099	0.274075	0.250047	0.284081	0.269401	-1.89217	0.000214555	7.35716e-05
Unigene0019341	KAH6791206.1 hypothetical protein C2S51_006212 [Perilla frutescens var. frutescens] [Perilla frutescens]	MDP60	2.096	1.471	1.811	12.752	13.601	15.909	6.08397	9.24609	8.78465	8.03824	3.00688	0.000214578	7.36282e-05
Unigene0000131	-	--	6.299	5.818	6.095	3.088	2.574	3.228	0.490237	0.44242	0.529614	0.487424	-1.03675	0.000214877	7.37797e-05
Unigene0037194	RVW97569.1 Transposon Ty3-G Gag-Pol polyprotein [Vitis vinifera]	--	3.026	3.375	3.246	0.8	1.188	0.692	0.264375	0.352	0.213185	0.27652	-1.85454	0.000216519	7.4393e-05
Unigene0023368	-	--	6.255	5.875	7.318	0.758	0.464	0.918	0.121183	0.0789787	0.125444	0.108535	-3.20376	0.000216776	7.45307e-05
Unigene0011124	XP_042009942.1 leucine-rich repeat receptor protein kinase HPCA1-like [Salvia splendens]	HPCA1	1.308	1.557	1.38	0.31	0.126	0.125	0.237003	0.0809249	0.0905797	0.136169	-2.87653	0.000217059	7.46774e-05
Unigene0026248	XP_042014715.1 GDSL esterase/lipase At5g45670-like [Salvia splendens]	At1g29670	1.367	1.119	0.882	30.696	32.807	39.316	22.455	29.3181	44.576	32.1164	5.00524	0.000217317	7.48158e-05
Unigene0044421	KAG6412604.1 hypothetical protein SASPL_125287 [Salvia splendens]	--	2.743	2.828	2.801	0.53	1.052	0.641	0.193219	0.371994	0.228847	0.264687	-1.91764	0.000217903	7.5067e-05
Unigene0023302	XP_042039923.1 protein STICHEL-like 2 [Salvia splendens]	At4g24790	1.764	2.001	1.74	5.501	5.145	6.113	3.11848	2.57121	3.51322	3.06764	1.61713	0.00021939	7.56293e-05
Unigene0016489	XP_042045884.1 uncharacterized protein LOC121792127 isoform X2 [Salvia splendens]	--	0.088	0.096	0.17	1.907	2.238	1.754	21.6705	23.3125	10.3176	18.4335	4.20426	0.000219395	7.5681e-05
Unigene0009217	KAH6763650.1 hypothetical protein C2S51_014899 [Perilla frutescens var. frutescens] [Perilla frutescens]	R1B-17	0.181	0.131	0.35	3.559	3.263	2.787	19.663	24.9084	7.96286	17.5114	4.13022	0.000219921	7.59127e-05
Unigene0007802	-	--	12.829	11.411	11.493	3.028	4.375	2.832	0.236028	0.383402	0.246411	0.288614	-1.79279	0.000220021	7.59972e-05
Unigene0003229	KAH6780194.1 Abscisic acid-responsive family protein [Perilla frutescens var. hirtella] [Perilla frutescens]	HVA22I	4.855	4.756	6.625	17.093	19.84	17.942	3.5207	4.17157	2.70823	3.46683	1.79362	0.000221226	7.64638e-05
Unigene0023264	XP_042058092.1 2-oxoglutarate-dependent dioxygenase 19-like [Salvia splendens]	2ODD19	33.557	31.988	27.28	6.748	6.875	5.543	0.201091	0.214924	0.203189	0.206401	-2.27648	0.000221357	7.65596e-05
Unigene0006574	XP_027155638.1 uncharacterized protein LOC113756011 [Coffea eugenioides]	pol	5.782	5.102	5.594	1.968	1.433	2.103	0.340367	0.28087	0.375939	0.332392	-1.58904	0.000221362	7.66119e-05
Unigene0045604	XP_042066374.1 UDP-N-acetylglucosamine transporter UGNT1-like isoform X2 [Salvia splendens]	UGNT1	7.627	6.779	6.815	3.296	2.745	3.025	0.432149	0.404927	0.443874	0.426983	-1.22775	0.000222157	7.69376e-05
Unigene0021128	PIN20398.1 hypothetical protein CDL12_06920 [Handroanthus impetiginosus]	--	6.579	7.399	9.066	81.254	104.21	91.65	12.3505	14.0843	10.1092	12.1813	3.6066	0.000222497	7.71058e-05
Unigene0037268	XP_012828531.1 PREDICTED: uncharacterized protein LOC105949759 [Erythranthe guttata]	--	7.423	7.416	8.034	2.733	3.208	3.706	0.36818	0.432578	0.46129	0.420683	-1.2492	0.000222721	7.72345e-05
Unigene0032278	KAH6803932.1 ralf-like 34 [Perilla frutescens var. frutescens] [Perilla frutescens]	RALFL34	24.893	23.84	28.402	65.1	73.102	76.336	2.61519	3.06636	2.6877	2.78975	1.48014	0.000223015	7.7387e-05
Unigene0025311	XP_042031295.1 uncharacterized protein LOC121778080 [Salvia splendens]	--	6.632	5.962	5.511	15.594	18.236	16.415	2.35133	3.05871	2.97859	2.79621	1.48347	0.000223794	7.77082e-05
Unigene0041753	XP_042002500.1 protein DETOXIFICATION 14-like [Salvia splendens]	DTX14	18.974	18.107	16.973	8.918	7.1	8.223	0.470012	0.392114	0.484475	0.448867	-1.15564	0.000224157	7.78855e-05
Unigene0042857	KAH6805060.1 hypothetical protein C2S51_029891 [Perilla frutescens var. frutescens] [Perilla frutescens]	RF9	6.577	7.509	7.239	3.36	3.094	3.486	0.510871	0.412039	0.481558	0.468156	-1.09494	0.000224876	7.81865e-05
Unigene0026516	KAH6833085.1 hypothetical protein C2S53_005723 [Perilla frutescens var. hirtella] [Perilla frutescens]	--	35.563	35.611	39.243	18.645	15.3	17.314	0.524281	0.429643	0.4412	0.465041	-1.10457	0.000224991	7.8278e-05
Unigene0010540	XP_012844865.1 PREDICTED: replication protein A 70 kDa DNA-binding subunit B-like [Erythranthe guttata]	--	0.144	0.236	0.035	3.885	3.294	3.034	26.9792	13.9576	86.6857	42.5408	5.41078	0.000225589	7.85371e-05
Unigene0012755	KAH6794511.1 hypothetical protein C2S52_004988 [Perilla frutescens var. hirtella] [Perilla frutescens]	FSH2	6.18	7.795	6.909	27.925	23.198	26.87	4.51861	2.97601	3.88913	3.79458	1.92394	0.000225979	7.87246e-05
Unigene0045477	KAH6766300.1 Ribosomal protein S5/Elongation factor G/III/V family protein [Perilla frutescens var. hirtella] [Perilla frutescens]	CLO	24.391	23.875	28.26	54.142	54.268	60.195	2.21975	2.27301	2.13004	2.2076	1.14248	0.000226027	7.87928e-05
Unigene0026264	XP_039047029.1 60S ribosomal protein L34-1-like [Hibiscus syriacus]	RPL34A	20.734	23.104	24.659	57.244	49.793	53.62	2.76088	2.15517	2.17446	2.3635	1.24093	0.000227288	7.92841e-05
Unigene0044851	-	--	15.889	18.573	20.497	1.469	0.718	1.422	0.0924539	0.0386583	0.069376	0.0668294	-3.90337	0.000228152	7.96373e-05
Unigene0048535	-	--	8.346	6.924	7.267	1.741	2.128	1.931	0.208603	0.307337	0.265722	0.260554	-1.94035	0.000228339	7.97547e-05
Unigene0011058	XP_042026585.1 denticleless protein homolog [Salvia splendens]	DTL	0.324	0.796	0.549	4.364	3.614	4.345	13.4691	4.5402	7.91439	8.64124	3.11124	0.000228911	8.00067e-05
Unigene0023449	KAH6790859.1 ferrochelatase 1 [Perilla frutescens var. frutescens] [Perilla frutescens]	HEMH	66.148	77.998	67.097	21.224	22.859	22.482	0.320856	0.293072	0.335067	0.316332	-1.66049	0.000229841	8.03841e-05
Unigene0023537	XP_042025518.1 protein SEMI-ROLLED LEAF 2-like [Salvia splendens]	SRL2	0.411	0.403	0.675	3.211	2.748	2.678	7.81265	6.81886	3.96741	6.19964	2.63218	0.000230772	8.07623e-05
Unigene0027749	XP_024980845.1 uncharacterized protein LOC112517691 [Cynara cardunculus var. scolymus] [Cynara cardunculus]	H2B-3	1.867	5.096	3.011	28.128	29.76	34.705	15.0659	5.83987	11.5261	10.8106	3.43438	0.000230804	8.0826e-05
Unigene0036221	KAH6809533.1 DEAD/DEAH box helicase [Perilla frutescens var. frutescens] [Perilla frutescens]	--	26.583	20.842	25.402	1.645	2.448	2.164	0.0618817	0.117455	0.0851901	0.0881756	-3.50348	0.000230906	8.09146e-05
Unigene0004742	PIN09508.1 Rhodanese-related sulfurtransferase [Handroanthus impetiginosus]	--	15.991	17.081	15.693	4.665	2.427	5.287	0.291727	0.142088	0.336902	0.256905	-1.96069	0.000231067	8.10233e-05
Unigene0041291	XP_042058840.1 polyphenol oxidase I, chloroplastic-like [Salvia splendens]	co-1	5.087	5.679	4.251	72.033	89.539	92.186	14.1602	15.7667	21.6857	17.2042	4.10469	0.000231293	8.11553e-05
Unigene0038457	KAH6764931.1 homeobox knotted-like protein [Perilla frutescens var. frutescens] [Perilla frutescens]	KN1	1.128	0.821	0.509	8.232	7.189	6.564	7.29787	8.75639	12.8959	9.65005	3.27054	0.000231358	8.1231e-05
Unigene0008683	KAH6808667.1 hypothetical protein C2S51_026450 [Perilla frutescens var. frutescens] [Perilla frutescens]	--	138.32	145.759	158.909	68.301	69.736	62.234	0.49379	0.478434	0.391633	0.454619	-1.13727	0.000231502	8.13342e-05
Unigene0042672	KAH6823273.1 Cystathionine beta-synthase family protein [Perilla frutescens var. hirtella] [Perilla frutescens]	CBSX1	0.129	0.282	0.5	4.488	4.115	3.532	34.7907	14.5922	7.064	18.8156	4.23386	0.000232481	8.1731e-05
Unigene0039678	KAH6825793.1 hypothetical protein C2S53_018164, partial [Perilla frutescens var. hirtella] [Perilla frutescens]	--	3.616	7.287	4.979	73.719	59.1	60.859	20.3869	8.11033	12.2231	13.5735	3.76272	0.000233594	8.21759e-05
Unigene0030995	XP_042031267.1 L-ascorbate oxidase homolog [Salvia splendens]	Bp10	10.291	11.712	9.11	27.844	24.349	26.259	2.70567	2.07898	2.88244	2.55569	1.35371	0.000233613	8.22355e-05
Unigene0002915	XP_041998726.1 nuclear transcription factor Y subunit B-8-like isoform X1 [Salvia splendens]	NFYB8	1.859	2.537	2.698	11.849	10.864	13.365	6.37386	4.28222	4.95367	5.20325	2.37941	0.000233906	8.23921e-05
Unigene0041446	XP_011083422.1 uncharacterized protein At1g76070 [Sesamum indicum]	At1g76070	27.971	29.552	30.826	14.818	14.938	12.116	0.529763	0.505482	0.393045	0.476097	-1.07067	0.000234002	8.24792e-05
Unigene0011321	XP_042065091.1 somatic embryogenesis receptor kinase 2-like [Salvia splendens]	SERK1	2.687	3.324	3.062	11.884	13.958	14.574	4.42278	4.19916	4.75963	4.46052	2.15721	0.000234061	8.25534e-05
Unigene0033539	-	--	14.496	15.384	13.441	7.173	6.417	6.989	0.494826	0.417122	0.519976	0.477308	-1.06701	0.000234868	8.28913e-05
Unigene0034842	-	--	26.307	26.712	30.189	12.494	11.699	11.584	0.474931	0.437968	0.383716	0.432205	-1.21021	0.000235627	8.32129e-05
Unigene0035790	KAH6827312.1 acyl-activating enzyme 14 [Perilla frutescens var. hirtella] [Perilla frutescens]	AAE14	25.681	29.415	27.094	10.088	12.483	10.658	0.39282	0.424375	0.393371	0.403522	-1.30928	0.000236128	8.34437e-05
Unigene0024487	KAH6763241.1 hypothetical protein C2S52_020674 [Perilla frutescens var. hirtella] [Perilla frutescens]	SMR15	112.912	102.516	97.78	39.09	45.53	44.762	0.346199	0.444126	0.457783	0.416036	-1.26522	0.000236878	8.37627e-05
Unigene0024517	KAH6802416.1 hypothetical protein C2S51_033862 [Perilla frutescens var. frutescens] [Perilla frutescens]	BZIP06	3.196	3.256	4.123	8.703	9.168	8.181	2.72309	2.81572	1.98423	2.50768	1.32636	0.000237337	8.39791e-05
Unigene0005438	XP_042067822.1 gamma-tubulin complex component 4 homolog [Salvia splendens]	85P	2.728	2.799	3.431	11.804	10.201	9.985	4.32698	3.64452	2.91023	3.62724	1.85887	0.000237908	8.42353e-05
Unigene0015587	XP_042043880.1 pre-mRNA-splicing factor CWC22-like [Salvia splendens]	--	2.978	3.251	2.62	9.529	10.499	11.535	3.1998	3.22947	4.40267	3.61065	1.85226	0.000238084	8.4352e-05
Unigene0031058	BBG96345.1 transposable element gene [Prunus dulcis]	RE2	4.401	5.045	4.95	1.578	1.227	0.868	0.358555	0.243211	0.175354	0.25904	-1.94875	0.000238624	8.45976e-05
Unigene0048624	XP_042063039.1 uncharacterized protein LOC121806928 [Salvia splendens]	--	66.049	70.938	59.623	141.877	134.7	152.934	2.14806	1.89884	2.56502	2.20397	1.14011	0.000239058	8.4806e-05
Unigene0005534	KAH6765817.1 rotamase FKBP 1 [Perilla frutescens var. hirtella] [Perilla frutescens]	FKBP65	17.906	16.93	18.621	37.125	33.479	38.045	2.07333	1.9775	2.04312	2.03132	1.02241	0.000239424	8.49903e-05
Unigene0040289	XP_042053605.1 secoisolariciresinol dehydrogenase-like [Salvia splendens]	ADH1	13.576	14.97	11.795	39.485	45.771	39.638	2.90844	3.05752	3.36058	3.10884	1.63638	0.000239854	8.51975e-05
Unigene0001127	KAH6778155.1 hypothetical protein C2S51_009467 [Perilla frutescens var. frutescens] [Perilla frutescens]	ERF062	17.395	19.911	19.987	7.033	7.572	8.26	0.404312	0.380292	0.413269	0.399291	-1.32449	0.000240267	8.53991e-05
Unigene0004628	KAH6822446.1 QUASIMODO2 LIKE 2 [Perilla frutescens var. hirtella] [Perilla frutescens]	At2g03480	7.781	9.236	7.66	18.249	17.581	19.803	2.34533	1.90353	2.58525	2.27804	1.18779	0.000241213	8.57904e-05
Unigene0037899	KAH6837712.1 hypothetical protein C2S53_003715 [Perilla frutescens var. hirtella] [Perilla frutescens]	CSLE6	4.47	4.94	5.179	10.934	12.664	11.495	2.44609	2.56356	2.21954	2.40973	1.26887	0.000241966	8.61132e-05
Unigene0039833	PIN26986.1 Kinesin (SMY1 subfamily) [Handroanthus impetiginosus]	KIN12F	2.264	2.636	3.213	25.214	24.693	30.721	11.1369	9.3676	9.56147	10.022	3.3251	0.000242515	8.63637e-05
Unigene0037768	XP_042053965.1 kinesin-like protein KIN-14G [Salvia splendens]	KIN14I	5.845	6.928	6.1	2.25	2.041	2.196	0.384944	0.294602	0.36	0.346515	-1.52901	0.000242819	8.65275e-05
Unigene0021606	XP_042005427.1 uncharacterized protein LOC121754146 [Salvia splendens]	--	11.318	14.503	13.808	1.14	0.174	0	0.100725	0.0119975	0	0.037574	-4.73412	0.000243025	8.66562e-05
Unigene0031559	KAH6756242.1 BTB/POZ domain with WD40/YVTN repeat-like protein [Perilla frutescens var. hirtella] [Perilla frutescens]	At5g41330	9.993	10.647	10.056	5.28	4.417	3.869	0.52837	0.414859	0.384745	0.442658	-1.17574	0.000243163	8.67608e-05
Unigene0036090	-	--	25.905	20.396	22.325	2.829	3.008	2.383	0.109207	0.14748	0.106741	0.121143	-3.04522	0.000243607	8.69747e-05
Unigene0017498	KAH6814561.1 hypothetical protein C2S51_023579 [Perilla frutescens var. frutescens] [Perilla frutescens]	--	5.478	6.603	5.853	1.388	1.455	0.84	0.253377	0.220354	0.143516	0.205749	-2.28104	0.000244969	8.75169e-05
Unigene0005542	KAH6786427.1 hypothetical protein C2S52_005979 [Perilla frutescens var. hirtella] [Perilla frutescens]	NDR1	25.48	30.731	26.722	5.884	4.733	7.31	0.230926	0.154014	0.273557	0.219499	-2.18771	0.000245062	8.76058e-05
Unigene0043609	CAA2981234.1 pentatricopeptide repeat-containing At1g08070, chloroplastic-like [Olea europaea subsp. europaea] [Olea europaea]	PBC1	3.76	2.437	2.274	8.68	8.615	8.654	2.30851	3.53508	3.80563	3.21641	1.68545	0.000245311	8.77509e-05
Unigene0016794	XP_042045375.1 protoporphyrinogen oxidase, mitochondrial-like isoform X2 [Salvia splendens]	PPXII	10.135	8.379	8.239	19.021	20.706	18.799	1.87676	2.47118	2.28171	2.20988	1.14397	0.000246489	8.82284e-05
Unigene0037484	KAH6818065.1 hypothetical protein C2S51_001668 [Perilla frutescens var. frutescens] [Perilla frutescens]	JMJ25	6.177	7.873	6.219	14.584	15.82	14.838	2.36102	2.0094	2.38591	2.25211	1.17128	0.000246585	8.8319e-05
Unigene0005993	KAH6770889.1 2-oxoglutarate and oxygenase superfamily protein [Perilla frutescens var. hirtella] [Perilla frutescens]	At5g51310	1.672	2.337	2.912	7.324	8.173	7.6	4.38038	3.49722	2.60989	3.49583	1.80564	0.000247673	8.87649e-05
Unigene0008888	-	--	1.642	0.747	0.662	11.294	13.08	10.361	6.8782	17.51	15.6511	13.3464	3.73838	0.000249166	8.93568e-05
Unigene0018119	KAH6777565.1 cytochrome P450 [Perilla frutescens var. frutescens] [Perilla frutescens]	CYP86A22	49.96	45.013	47.892	97.398	112.055	101.985	1.94952	2.48939	2.12948	2.18946	1.13058	0.000249214	8.94309e-05
Unigene0016282	KAH6794102.1 hypothetical protein C2S52_004579 [Perilla frutescens var. hirtella] [Perilla frutescens]	--	8.106	6.402	6.504	0.115	0.14	0.277	0.014187	0.0218682	0.0425892	0.0262148	-5.25348	0.000249326	8.95277e-05
Unigene0024343	-	--	1.853	2.232	2.287	0.222	0.339	0.403	0.119806	0.151882	0.176213	0.1493	-2.74371	0.000249631	8.96943e-05
Unigene0027002	XP_022031182.1 uncharacterized protein LOC110932132 [Helianthus annuus]	ORF	12.675	9.914	12.489	0.736	0.776	0.492	0.0580671	0.0782731	0.0393947	0.0585783	-4.09349	0.000249934	8.98601e-05
Unigene0036417	KAH6764003.1 hypothetical protein C2S51_015252 [Perilla frutescens var. frutescens] [Perilla frutescens]	--	107.619	121.942	111.474	259.335	302.676	274.278	2.40975	2.48213	2.46047	2.45078	1.29324	0.000250265	9.00359e-05
Unigene0037486	XP_012855587.1 PREDICTED: uncharacterized protein LOC105974971 [Erythranthe guttata]	--	2.41	2.47	2.427	0.684	0.993	1.087	0.283817	0.402024	0.447878	0.377907	-1.4039	0.000250302	9.01066e-05
Unigene0024205	KAH6831854.1 Nucleic acid-binding proteins superfamily [Perilla frutescens var. hirtella] [Perilla frutescens]	--	0.191	0.627	0.247	3.549	4.067	3.289	18.5812	6.48644	13.3158	12.7945	3.67745	0.000250531	9.02459e-05
Unigene0017213	KAH6802451.1 Lactoylglutathione lyase / glyoxalase I family protein [Perilla frutescens var. frutescens] [Perilla frutescens]	GLYI4	5.325	3.155	5.299	17.715	20.042	17.284	3.32676	6.35246	3.26175	4.31365	2.10891	0.000251116	9.05139e-05
Unigene0017778	XP_041997038.1 uncharacterized protein LOC121747114 [Salvia splendens]	--	27.405	31.12	28.087	13.262	10.625	11.136	0.483926	0.34142	0.396482	0.407276	-1.29592	0.000251215	9.06067e-05
Unigene0042599	KAH6802269.1 hypothetical protein C2S51_033715 [Perilla frutescens var. frutescens] [Perilla frutescens]	--	6.39	6.307	7.169	27.055	28.021	32.965	4.23396	4.44284	4.59827	4.42502	2.14569	0.000252725	9.12091e-05
Unigene0047478	KAH6785397.1 hypothetical protein C2S51_037852 [Perilla frutescens var. frutescens] [Perilla frutescens]	--	1.705	1.117	1.576	11.788	12.439	14.828	6.91378	11.1361	9.40863	9.15283	3.19422	0.00025307	9.13912e-05
Unigene0028009	KAG8363749.1 hypothetical protein BUALT_Bualt19G0054600 [Buddleja alternifolia]	CCAMK	21.438	23.482	21.174	3.687	6.801	7.126	0.171984	0.289626	0.336545	0.266052	-1.91022	0.000253091	9.14566e-05
Unigene0029200	XP_042024451.1 NADP-dependent malic enzyme, chloroplastic-like [Salvia splendens]	MODA	6.181	7.829	7.67	20.83	22.408	24.769	3.37	2.86218	3.22934	3.15384	1.65711	0.000253867	9.17947e-05
Unigene0029108	KAH6763927.1 HAESA-like 1 [Perilla frutescens var. frutescens] [Perilla frutescens]	HSL1	2.49	2.867	1.796	8.972	8.611	10.146	3.60321	3.00349	5.64922	4.08531	2.03044	0.000254392	9.20425e-05
Unigene0023495	-	--	14.483	12.897	14.013	3.478	2.43	4.811	0.240144	0.188416	0.343324	0.257295	-1.95851	0.000254455	9.21233e-05
Unigene0037081	XP_042014042.1 zeaxanthin epoxidase, chloroplastic-like [Salvia splendens]	ABA2	9.406	10.544	10.33	3.866	3.038	4.346	0.411014	0.288126	0.420716	0.373286	-1.42165	0.000254485	9.21921e-05
Unigene0029290	KAH6768787.1 hypothetical protein C2S51_014123 [Perilla frutescens var. frutescens] [Perilla frutescens]	--	1.522	1.765	1.472	13.635	15.154	17.506	8.95861	8.58584	11.8927	9.81237	3.2946	0.000254525	9.22646e-05
Unigene0013723	XP_042060479.1 cytochrome P450 81Q32-like [Salvia splendens]	CYP81Q32	9.413	11.2	11.24	2.8	1.892	2.676	0.297461	0.168929	0.238078	0.234823	-2.09036	0.000254833	9.24344e-05
Unigene0003396	XP_042065062.1 probable E3 ubiquitin-protein ligase ARI2 [Salvia splendens]	ARI1	32.724	30.649	35.767	14.219	11.875	13.033	0.434513	0.387451	0.364386	0.39545	-1.33843	0.000255014	9.2558e-05
Unigene0027150	KAH6832484.1 heat shock transcription factor B3 [Perilla frutescens var. hirtella] [Perilla frutescens]	HSFB3	2.21	2.563	2.807	0.36	0.293	0.145	0.162896	0.114319	0.0516566	0.109624	-3.18937	0.000255134	9.26597e-05
Unigene0043469	KAG6412605.1 hypothetical protein SASPL_125288 [Salvia splendens]	LRK10	28.372	31.344	34.728	9.209	7.99	8.63	0.324581	0.254913	0.248503	0.275999	-1.85727	0.000256333	9.31537e-05
Unigene0039232	XP_042000129.1 zinc-finger homeodomain protein 6-like [Salvia splendens]	ZHD1	3.295	3.596	3.383	10.284	12.144	12.378	3.12109	3.37709	3.65888	3.38569	1.75945	0.000256379	9.32287e-05
Unigene0004391	-	--	16.291	18.206	17.639	4.045	5.769	6.733	0.248297	0.316874	0.381711	0.315627	-1.66371	0.000256547	9.33484e-05
Unigene0034894	KAH6803564.1 HXXXD-type acyl-transferase family protein [Perilla frutescens var. frutescens] [Perilla frutescens]	SDT	12.471	10.942	10.939	22.789	25.013	22.315	1.82736	2.28596	2.03995	2.05109	1.03639	0.000257558	9.37749e-05
Unigene0012089	-	--	3.687	3.24	3.307	1.25	1.338	0.946	0.339029	0.412963	0.28606	0.346017	-1.53108	0.000258555	9.41967e-05
Unigene0021189	QVT92318.1 ABC transporter [Salvia miltiorrhiza]	PDR2	2.035	1.939	2.532	5.165	5.8	5.301	2.53808	2.99123	2.0936	2.54097	1.34538	0.000258567	9.426e-05
Unigene0043556	XP_042056501.1 receptor-like protein EIX1 [Salvia splendens]	EIX2	4.231	3.9	4.139	0.899	1.598	1.385	0.212479	0.409744	0.334622	0.318948	-1.64861	0.000259062	9.44995e-05
Unigene0016662	XP_042049430.1 uncharacterized protein LOC121795062 [Salvia splendens]	--	17.777	17.954	19.772	7.724	7.502	5.505	0.434494	0.417846	0.278424	0.376921	-1.40767	0.000260087	9.49325e-05
Unigene0043089	XP_042037235.1 aquaporin TIP4-1 [Salvia splendens]	TIP4-1	282.345	308.865	275.989	142.44	155.335	133.256	0.504489	0.502922	0.482831	0.496747	-1.00942	0.000260376	9.50976e-05
Unigene0008783	KAH6761033.1 hypothetical protein C2S51_017982 [Perilla frutescens var. frutescens] [Perilla frutescens]	WRKY29	9.489	9.048	8.864	3.886	4.287	5.048	0.409527	0.473806	0.569495	0.484276	-1.0461	0.000260488	9.51978e-05
Unigene0025115	XP_042019895.1 putative Myb family transcription factor At1g14600 isoform X2 [Salvia splendens]	At1g14600	0.727	1.473	0.904	4.511	4.743	5.242	6.20495	3.21996	5.79867	5.07453	2.34327	0.00026056	9.52834e-05
Unigene0027876	-	--	2.92	3.374	3.157	0.149	0.73	0.181	0.0510274	0.21636	0.0573329	0.10824	-3.20769	0.000260872	9.54568e-05
Unigene0023890	KAH6780473.1 condensin complex subunit [Perilla frutescens var. hirtella] [Perilla frutescens]	CAPH	1.391	1.085	0.897	11.743	12.104	14.772	8.44213	11.1558	16.4682	12.022	3.58761	0.000262277	9.60309e-05
Unigene0010974	AGN04218.1 cytochrome P450 [Salvia miltiorrhiza]	TEX1	15.112	18.328	17.529	3.072	4.694	3.998	0.203282	0.256111	0.228079	0.229157	-2.12559	0.000262625	9.62182e-05
Unigene0022590	KAH6822912.1 hypothetical protein C2S53_020047 [Perilla frutescens var. hirtella] [Perilla frutescens]	R1A-10	17.977	20.314	19.514	6.52	7.712	8.815	0.362686	0.37964	0.451727	0.398017	-1.3291	0.000263344	9.65414e-05
Unigene0044553	XP_042007590.1 HMG1/2-like protein [Salvia splendens]	HMGB2	45.339	49.887	48.664	112.21	107.385	125.279	2.47491	2.15256	2.57437	2.40061	1.2634	0.000263547	9.66761e-05
Unigene0014837	KAH6778103.1 hypothetical protein C2S51_009415 [Perilla frutescens var. frutescens] [Perilla frutescens]	SUVH9	5.656	5.377	6.943	12.525	13.632	13.498	2.21446	2.53524	1.94412	2.23127	1.15787	0.00026408	9.69316e-05
Unigene0034827	KAH6837645.1 hypothetical protein C2S53_017051 [Perilla frutescens var. hirtella] [Perilla frutescens]	--	2.431	1.536	1.981	5.56	5.302	5.788	2.28712	3.45182	2.92176	2.8869	1.52952	0.000264847	9.72736e-05
Unigene0004798	XP_042012005.1 uncharacterized protein LOC121760391 [Salvia splendens]	--	17.337	15.42	17.81	3.906	6.14	4.503	0.225298	0.398184	0.252835	0.292106	-1.77544	0.000265133	9.74391e-05
Unigene0001860	-	--	0.396	0.432	0.493	0	0.06	0	0	0.138889	0	0.0462963	-4.43296	0.000265306	9.7563e-05
Unigene0003764	XP_042005439.1 protein DMR6-LIKE OXYGENASE 1-like [Salvia splendens]	JOX2	5.167	6.621	5.76	24.208	23.987	28.833	4.68512	3.62287	5.00573	4.4379	2.14988	0.000265462	9.76807e-05
Unigene0003319	XP_042033539.1 receptor kinase-like protein Xa21 [Salvia splendens]	At3g47570	7.275	7.551	9.327	0.271	0.284	0.188	0.0372509	0.0376109	0.0201565	0.0316728	-4.98061	0.000265586	9.77871e-05
Unigene0045576	KAH6762444.1 Rossmann-fold superfamily protein [Perilla frutescens var. hirtella] [Perilla frutescens]	TIC32B	3.754	5.503	4.359	13.422	13.219	11.96	3.57539	2.40214	2.74375	2.90709	1.53958	0.000265768	9.79145e-05
Unigene0004346	KAH6827284.1 HXXXD-type acyl-transferase family protein [Perilla frutescens var. hirtella] [Perilla frutescens]	BEBT1	26.511	26.901	23.755	10.951	12.1	12.864	0.413074	0.449797	0.541528	0.468133	-1.09501	0.000266755	9.83389e-05
Unigene0015327	XP_042014307.1 60S ribosomal protein L15-like [Salvia splendens]	SB62	15.005	13.649	15.209	29.183	32.642	28.938	1.94489	2.39153	1.90269	2.0797	1.05638	0.000267793	9.87828e-05
Unigene0002600	KAH6825952.1 AP2/B3-like transcriptional factor family protein [Perilla frutescens var. hirtella] [Perilla frutescens]	At3g19184	1.127	0.615	2.453	14.566	12.121	12.299	12.9246	19.7089	5.01386	12.5491	3.64952	0.000268016	9.89259e-05
Unigene0034781	KAH6780330.1 P-loop containing nucleoside triphosphate hydrolases superfamily protein [Perilla frutescens var. hirtella] [Perilla frutescens]	KIN7E	2.669	2.577	2.93	8.654	7.798	9.45	3.24241	3.026	3.22526	3.16456	1.662	0.000268144	9.90341e-05
Unigene0039025	KAH6821813.1 hypothetical protein C2S53_008418 [Perilla frutescens var. hirtella] [Perilla frutescens]	GLR2.8	3.293	2.696	2.731	0.204	0.5	0.247	0.0619496	0.18546	0.0904431	0.112618	-3.1505	0.000269162	9.94714e-05
Unigene0008007	XP_042000391.1 uncharacterized protein LOC121749811 [Salvia splendens]	--	0.911	0.773	0.489	2.286	2.472	2.341	2.50933	3.19793	4.78732	3.49819	1.80661	0.00026933	9.95951e-05
Unigene0007408	XP_042023419.1 origin of replication complex subunit 4-like [Salvia splendens]	ORC4	1.296	1.632	1.254	4.331	3.707	3.985	3.34182	2.27145	3.17783	2.93037	1.55108	0.000270143	9.99572e-05
Unigene0046436	KAH6801919.1 hypothetical protein C2S51_033365 [Perilla frutescens var. frutescens] [Perilla frutescens]	--	12.046	10.227	10.036	0.582	1.778	0	0.0483148	0.173854	0	0.0740561	-3.75524	0.000270311	0.000100081
Unigene0032616	KAH6780992.1 Eukaryotic aspartyl protease family protein [Perilla frutescens var. hirtella] [Perilla frutescens]	APF2	10.881	9.558	10.59	3.245	4.378	3.183	0.298226	0.458046	0.300567	0.352279	-1.50521	0.000270321	0.000100146
Unigene0020571	KAH6800926.1 Galactose oxidase/kelch repeat superfamily protein [Perilla frutescens var. hirtella] [Perilla frutescens]	At3g27150	8.005	8.437	7.692	3.07	3.93	2.846	0.38351	0.465805	0.369995	0.406437	-1.2989	0.000270565	0.000100298
Unigene0029583	KAH6829988.1 hypothetical protein C2S53_000303 [Perilla frutescens var. hirtella] [Perilla frutescens]	GT4	0.65	1.013	0.898	24.194	19.423	19.037	37.2215	19.1737	21.1993	25.8649	4.69292	0.00027168	0.000100774
Unigene0039180	KAH6768321.1 sphingoid base hydroxylase 2 [Perilla frutescens var. frutescens] [Perilla frutescens]	GL1-9	10.662	11.522	10.522	22.792	24.58	21.31	2.13769	2.13331	2.02528	2.09876	1.06954	0.000272515	0.000101145
Unigene0040288	KAH6826426.1 hypothetical protein C2S53_013520 [Perilla frutescens var. hirtella] [Perilla frutescens]	KIN10B	2.108	2.441	2.411	15.213	19.007	19.089	7.21679	7.78656	7.91746	7.64027	2.93362	0.000272667	0.000101264
Unigene0038659	XP_042052936.1 wall-associated receptor kinase 3 [Salvia splendens]	--	23.874	22.789	20.683	7.986	10.082	8.512	0.334506	0.442406	0.411546	0.396153	-1.33587	0.000272887	0.000101408
Unigene0001879	XP_017228346.1 PREDICTED: uncharacterized protein LOC108203731 [Daucus carota subsp. sativus] [Daucus carota]	--	2.302	2.579	2.346	0.64	0.424	0.839	0.278019	0.164405	0.35763	0.266685	-1.90679	0.000273356	0.000101644
Unigene0025694	KAG6393740.1 hypothetical protein SASPL_144309 [Salvia splendens]	At1g28600	1.331	2.016	1.33	7.166	8.396	7.003	5.38392	4.16468	5.26541	4.93801	2.30393	0.000273465	0.000101747
Unigene0026684	KAH6788533.1 CRT transporter 2 [Perilla frutescens var. frutescens] [Perilla frutescens]	CLT2	6.026	5.325	6.733	13.279	13.262	12.075	2.20362	2.49052	1.79341	2.16251	1.11271	0.00027436	0.000102143
Unigene0008732	KAH6833261.1 RING/U-box superfamily protein [Perilla frutescens var. hirtella] [Perilla frutescens]	ATL54	33.924	36.456	31.295	16.205	15.558	15.738	0.477685	0.426761	0.502892	0.469113	-1.09199	0.000274658	0.000102316
Unigene0036061	PIN03410.1 Xyloglucan:xyloglucosyl transferase [Handroanthus impetiginosus]	XTH7	7.286	8.243	7.563	15.887	14.849	17.002	2.18048	1.80141	2.24805	2.07665	1.05426	0.000274803	0.000102433
Unigene0023064	AOT21927.1 oleate 12-desaturase [Perilla frutescens var. frutescens] [Perilla frutescens]	FAD3	78.284	74.748	76.66	163.27	178.77	192.306	2.08561	2.39164	2.50856	2.3286	1.21946	0.000274869	0.00010252
Unigene0028437	KAH6802765.1 hypothetical protein C2S51_034211 [Perilla frutescens var. frutescens] [Perilla frutescens]	At5g39865	2.141	2.045	2.33	10.775	13.457	11.448	5.0327	6.58044	4.9133	5.50881	2.46174	0.000276212	0.000103084
Unigene0021063	XP_021989390.1 uncharacterized protein LOC110885952 [Helianthus annuus]	--	4.322	4.489	4.721	1.878	1.333	1.98	0.434521	0.296948	0.419403	0.383624	-1.38224	0.000276804	0.000103368
Unigene0021143	GFQ00600.1 suppressor of mec-8 and unc-52 protein homolog 1, partial [Phtheirospermum japonicum]	SMU1	6.73	6.543	7.072	3.107	2.011	2.378	0.461664	0.307351	0.336256	0.368424	-1.44056	0.00027787	0.000103829
Unigene0020651	KAH6808631.1 secretion-associated RAS super family 2 [Perilla frutescens var. frutescens] [Perilla frutescens]	SAR1B	0.293	0.16	0.284	20.136	20.722	25.918	68.7235	129.512	91.2606	96.4989	6.59244	0.000278529	0.000104139
Unigene0047678	KAH6819487.1 hypothetical protein C2S51_003090 [Perilla frutescens var. frutescens] [Perilla frutescens]	R1A-10	6.419	6.221	6.704	2.398	3.314	2.682	0.373578	0.532712	0.40006	0.43545	-1.19942	0.000278881	0.000104334
Unigene0027400	XP_042062522.1 kinetochore protein NDC80 homolog [Salvia splendens]	NDC80	3.332	4.823	4.766	15.106	13.005	15.011	4.53361	2.69645	3.1496	3.45989	1.79073	0.000279075	0.00010447
Unigene0002350	XP_011084606.1 uncharacterized protein LOC105166815 [Sesamum indicum]	At5g17165	3.6	4.453	3.947	21.271	22.946	26.759	5.90861	5.15293	6.77958	5.94704	2.57217	0.000279332	0.00010463
Unigene0043103	KAH6756588.1 Eukaryotic aspartyl protease family protein [Perilla frutescens var. hirtella] [Perilla frutescens]	APF2	4.531	4.375	5.395	29.53	37.861	34.097	6.51733	8.65394	6.32011	7.16379	2.84072	0.00027984	0.000104884
Unigene0037845	KAH6802670.1 translation initiation factor [Perilla frutescens var. frutescens] [Perilla frutescens]	--	9.942	9.018	10.839	26.162	25.588	22.537	2.63146	2.83744	2.07925	2.51605	1.33116	0.000281651	0.000105627
Unigene0046433	TXG50173.1 hypothetical protein EZV62_022697 [Acer yangbiense]	CYP71A8	31.084	32.26	34.986	17.478	14.748	15.506	0.562283	0.457161	0.443206	0.48755	-1.03638	0.000282511	0.000106014
Unigene0048087	KAH6758751.1 hypothetical protein C2S51_018986 [Perilla frutescens var. frutescens] [Perilla frutescens]	At1g15400	84.355	76.815	82.927	41.748	34.985	43.42	0.494908	0.455445	0.523593	0.491315	-1.02528	0.000282968	0.00010625
Unigene0032048	XP_042011878.1 acetylserotonin O-methyltransferase-like [Salvia splendens]	ASMT	1.03	0.375	0.443	12.029	14.464	11.192	11.6786	38.5707	25.2641	25.1711	4.6537	0.00028487	0.000107029
Unigene0040303	-	--	1.237	0.54	0.958	7.742	6.967	8.851	6.25869	12.9019	9.23904	9.46653	3.24284	0.000285014	0.000107148
Unigene0010188	KAG8373144.1 hypothetical protein BUALT_Bualt12G0140400 [Buddleja alternifolia]	--	10.182	9.913	8.254	0.478	1.462	0	0.0469456	0.147483	0	0.0648096	-3.94765	0.000287091	0.000107995
Unigene0007578	XP_041992299.1 stress-response A/B barrel domain-containing protein At5g22580-like [Salvia splendens]	At5g22580	101.708	121.115	109.964	241.719	252.542	221.283	2.3766	2.08514	2.01232	2.15802	1.10971	0.000288846	0.000108721
Unigene0011398	KAH6758926.1 sumo conjugation enzyme 1 [Perilla frutescens var. frutescens] [Perilla frutescens]	SCE1	2.909	1.954	0.866	11.862	10.698	12.712	4.07769	5.47492	14.679	8.0772	3.01386	0.000289097	0.000108881
Unigene0037928	-	--	46.262	51.445	42.244	12.814	12.595	15.208	0.276988	0.244825	0.360004	0.293939	-1.76641	0.000289297	0.000109022
Unigene0034357	KAH6836568.1 hypothetical protein C2S53_005187 [Perilla frutescens var. hirtella] [Perilla frutescens]	At1g05700	12.068	9.426	11.299	1.722	1.429	1.564	0.142691	0.151602	0.138419	0.144238	-2.79348	0.000289354	0.000109109
Unigene0012589	KAG7571733.1 Integrase catalytic core [Arabidopsis suecica]	GIP	15.157	12.517	13.308	4.426	4.115	4.395	0.29201	0.328753	0.330252	0.317005	-1.65742	0.000289709	0.000109309
Unigene0038144	-	--	1.959	1.604	2.449	9.649	8.067	9.791	4.92547	5.0293	3.99796	4.65091	2.21751	0.000289892	0.000109444
Unigene0028562	KAG6416960.1 hypothetical protein SASPL_124401 [Salvia splendens]	--	1.324	1.606	1.708	0	0.156	0	0	0.0971357	0	0.0323786	-4.94882	0.000290247	0.000109644
Unigene0031429	KAH6789532.1 FASCICLIN-like arabinogalactan-protein 10 [Perilla frutescens var. frutescens] [Perilla frutescens]	FLA8	28.113	32.129	26.014	71.651	81.384	84.454	2.54868	2.53304	3.24648	2.77607	1.47304	0.000290793	0.000109917
Unigene0017573	-	--	12.633	11.492	11.001	61.479	54.582	69.107	4.86654	4.74956	6.28188	5.29933	2.40581	0.000290883	0.000110017
Unigene0034811	XP_042066044.1 mitotic spindle checkpoint protein BUBR1-like isoform X2 [Salvia splendens]	BUBR1	2.198	1.09	1.546	14.323	13.69	17.234	6.51638	12.5596	11.1475	10.0745	3.33264	0.000291186	0.000110198
Unigene0028068	KAH6798241.1 hypothetical protein C2S52_022795 [Perilla frutescens var. hirtella] [Perilla frutescens]	WAK2	2.26	2.867	2.659	0.318	0.26	0	0.140708	0.0906871	0	0.0771317	-3.69653	0.000292677	0.000110829
Unigene0043638	-	--	16.346	14.226	14.248	3.263	5.241	3.873	0.199621	0.36841	0.271828	0.279953	-1.83674	0.000292685	0.000110899
Unigene0048931	XP_041997839.1 probable leucine-rich repeat receptor-like protein kinase At1g68400 [Salvia splendens]	At1g68400	1.642	2.581	1.208	8.791	8.584	10.089	5.35384	3.32584	8.35182	5.67717	2.50517	0.000293131	0.000111135
Unigene0026974	KAH6819487.1 hypothetical protein C2S51_003090 [Perilla frutescens var. frutescens] [Perilla frutescens]	R1B-8	13.682	11.75	13.715	4.71	5.315	5.183	0.344248	0.45234	0.377907	0.391499	-1.35292	0.000293142	0.000111206
Unigene0016264	XP_042053497.1 protein downstream neighbor of Son-like [Salvia splendens]	--	7.337	4.929	5.218	16.567	18.855	17.746	2.25801	3.82532	3.40092	3.16142	1.66057	0.000293214	0.0001113
Unigene0023317	KAG9134405.1 hypothetical protein Leryth_025725 [Lithospermum erythrorhizon]	RPS26	27.041	20.803	23.423	53.376	48.566	52.694	1.97389	2.33457	2.24967	2.18604	1.12832	0.000293324	0.000111408
Unigene0037668	XP_042026648.1 uncharacterized protein LOC121773798 isoform X2 [Salvia splendens]	mad3	2.174	2.157	2.358	6.468	7.138	7.9	2.97516	3.30923	3.3503	3.21156	1.68327	0.000295426	0.000112274
Unigene0011297	KAH6774363.1 glyceraldehyde-3-phosphate dehydrogenase C2 [Perilla frutescens var. frutescens] [Perilla frutescens]	GAPC	3.23	1.216	2.478	9.194	9.465	9.255	2.84644	7.78372	3.73487	4.78834	2.25953	0.000295857	0.000112505
Unigene0012145	-	--	6.004	5.617	5.477	0.745	1.64	1.804	0.124084	0.291971	0.329377	0.248477	-2.00881	0.000295896	0.000112587
Unigene0016812	XP_011090395.1 axial regulator YABBY 1 [Sesamum indicum]	YAB1	20.364	13.797	15.219	43.325	48.492	47.424	2.12753	3.51468	3.1161	2.91944	1.54569	0.000296551	0.000112904
Unigene0008695	EYU33938.1 hypothetical protein MIMGU_mgv1a002204mg [Erythranthe guttata]	SD113	7.872	8.664	6.664	0.912	0.767	0.897	0.115854	0.0885272	0.134604	0.112995	-3.14567	0.000296622	0.000112999
Unigene0007997	KAH6802949.1 hypothetical protein C2S51_034395 [Perilla frutescens var. frutescens] [Perilla frutescens]	--	0.414	0.903	0.667	8.626	10.838	11.167	20.8357	12.0022	16.7421	16.5267	4.04673	0.000296622	0.000113067
Unigene0019615	XP_042054766.1 receptor-like protein 52 isoform X2 [Salvia splendens]	9DC3	13.166	12.264	10.871	3.204	1.492	2.216	0.243354	0.121657	0.203845	0.189619	-2.39883	0.000297349	0.000113411
Unigene0027116	KAG6388586.1 hypothetical protein SASPL_150018 [Salvia splendens]	VTL1	19.4	18.874	13.874	75.863	80.202	65.217	3.91046	4.24934	4.70066	4.28682	2.09991	0.000297496	0.000113535
Unigene0016654	KAH6755519.1 transmembrane protein [Perilla frutescens var. hirtella] [Perilla frutescens]	DMP2	13.748	15.599	14.702	6.76	7.495	6.089	0.491708	0.48048	0.414161	0.462116	-1.11367	0.000297837	0.000113733
Unigene0001810	XP_011096069.1 uncharacterized protein LOC105175348 [Sesamum indicum]	--	62.689	68.257	63.398	25.322	29.452	19.386	0.403931	0.431487	0.305783	0.3804	-1.39441	0.00029871	0.000114134
Unigene0041605	XP_041992326.1 probable E3 ubiquitin-protein ligase ARI9 isoform X1 [Salvia splendens]	RSL1	14.819	14.208	12.745	5.86	5.415	6.434	0.395438	0.381123	0.504825	0.427129	-1.22726	0.000299653	0.000114563
Unigene0047589	XP_042059380.1 F-box protein At5g07610-like [Salvia splendens]	At5g07610	1.484	0.347	0.718	15.196	15.651	12.152	10.2399	45.1037	16.9248	24.0895	4.59033	0.000300895	0.000115107
Unigene0000151	-	--	7.979	8.71	9.181	0.75	2.062	2.269	0.0939967	0.236739	0.247141	0.192626	-2.37613	0.000301247	0.00011531
Unigene0043412	KAH6836710.1 GDSL-like lipase/acylhydrolase superfamily protein [Perilla frutescens var. hirtella] [Perilla frutescens]	At5g22810	6.933	5.722	7.526	0.588	0.269	0.267	0.0848118	0.0470115	0.035477	0.0557668	-4.16445	0.000301969	0.000115655
Unigene0001642	XP_042020885.1 cysteine-rich receptor-like protein kinase 2 [Salvia splendens]	CRK2	16.5	15.28	17.752	5.125	6.455	4.261	0.310606	0.422448	0.240029	0.324361	-1.62433	0.000302014	0.000115741
Unigene0005079	XP_042028944.1 protein POLLENLESS 3-LIKE 2-like [Salvia splendens]	At3g51280	2.169	2.273	2.099	21.11	25.348	19.714	9.7326	11.1518	9.39209	10.0922	3.33516	0.00030226	0.000115904
Unigene0037693	XP_042059280.1 uncharacterized protein LOC121803719 [Salvia splendens]	--	0.189	0.206	0.304	4.697	3.606	3.901	24.8519	17.5049	12.8322	18.3963	4.20134	0.000305221	0.000117109
Unigene0044195	-	--	3.095	6.334	3.556	51.432	54.454	65.923	16.6178	8.5971	18.5385	14.5845	3.86636	0.000306041	0.000117493
Unigene0025761	KAH6786814.1 hypothetical protein C2S52_006366, partial [Perilla frutescens var. hirtella] [Perilla frutescens]	--	0.693	0.806	0.76	2.006	2.06	1.749	2.89466	2.55583	2.30132	2.58394	1.36957	0.000306179	0.000117616
Unigene0028524	XP_042003431.1 arogenate dehydrogenase 2, chloroplastic-like [Salvia splendens]	TYRAAT2	22.551	23.515	19.069	43.654	47.527	42.913	1.93579	2.02114	2.25041	2.06911	1.04901	0.000306736	0.0001179
Unigene0037744	XP_043813703.1 uncharacterized protein LOC122723869 [Manihot esculenta]	--	7.233	5.392	6.316	0	0.187	0	0	0.034681	0	0.0115603	-6.43467	0.000306947	0.000118051
Unigene0038959	XP_042051064.1 origin of replication complex subunit 1A-like [Salvia splendens]	ORC1	1.742	1.902	2.071	8.088	7.72	9.529	4.64294	4.05889	4.60116	4.43433	2.14872	0.000307456	0.000118317
Unigene0008461	KAH6782835.1 hypothetical protein C2S51_008128 [Perilla frutescens var. frutescens] [Perilla frutescens]	--	4.163	5.286	4.192	0.148	0	0.268	0.0355513	0	0.0639313	0.0331609	-4.91437	0.000307882	0.000118551
Unigene0027701	-	--	2.355	3.13	2.972	8.988	9.139	7.756	3.81656	2.91981	2.60969	3.11535	1.6394	0.000308265	0.000118769
Unigene0021153	KAH6819096.1 hypothetical protein C2S51_002699 [Perilla frutescens var. frutescens] [Perilla frutescens]	At5g28300	15.418	17.801	16.855	35.751	37.565	41.563	2.31878	2.11027	2.46592	2.29832	1.20058	0.000308426	0.000118901
Unigene0010280	KAH6755973.1 PR5-like receptor kinase [Perilla frutescens var. hirtella] [Perilla frutescens]	LECRK1	0.144	0.053	0.14	6.11	5.526	4.559	42.4306	104.264	32.5643	59.753	5.90094	0.000308993	0.00011919
Unigene0020819	XP_042053358.1 meiosis-specific protein ASY1-like isoform X1 [Salvia splendens]	ASY1	0.97	1.512	1.407	4.394	3.827	4.372	4.5299	2.53108	3.10732	3.38943	1.76104	0.000309435	0.000119431
Unigene0027110	KAH6769356.1 hypothetical protein C2S51_014692 [Perilla frutescens var. frutescens] [Perilla frutescens]	MALD3	5.59	8.949	5.769	20.726	21.776	19.994	3.70769	2.43334	3.46577	3.20227	1.67909	0.000310638	0.000119966
Unigene0035062	KAH6760691.1 3beta-hydroxysteroid-dehydrogenase/decarboxylase isoform 2 [Perilla frutescens var. frutescens] [Perilla frutescens]	3BETAHSD/D2	3.128	4.324	4.236	8.697	8.344	8.7	2.78037	1.92969	2.05382	2.25463	1.17289	0.000311784	0.00012048
Unigene0041215	-	--	17.9	17.114	15.296	7.607	7.912	7.422	0.424972	0.462312	0.485225	0.457503	-1.12815	0.000312131	0.000120685
Unigene0048030	KAH6834406.1 glutamyl-tRNA amidotransferase subunit A [Perilla frutescens var. hirtella] [Perilla frutescens]	--	6.77	7.977	6.997	14.44	14.875	16.347	2.13294	1.86474	2.33629	2.11132	1.07815	0.000312583	0.000120931
Unigene0019013	KAG8377921.1 hypothetical protein BUALT_Bualt08G0083800 [Buddleja alternifolia]	--	1.109	0.66	1.463	4.03	4.391	4.56	3.6339	6.65303	3.11688	4.46794	2.15961	0.000315078	0.000121968
Unigene0006690	KAH6770020.1 Helicase protein with RING/U-box domain-containing protein [Perilla frutescens var. hirtella] [Perilla frutescens]	RAD5B	1.337	1.282	1.607	6.547	6.068	7.585	4.89678	4.73323	4.71998	4.78333	2.25802	0.000315102	0.000122049
Unigene0020309	KAH6761654.1 hypothetical protein C2S52_019087 [Perilla frutescens var. hirtella] [Perilla frutescens]	--	0.655	0.715	0.633	8.391	9.737	7.403	12.8107	13.6182	11.6951	12.708	3.66766	0.000316956	0.000122839
Unigene0027081	KAH6806356.1 hypothetical protein C2S51_031187 [Perilla frutescens var. frutescens] [Perilla frutescens]	--	21.575	24.286	21.434	9.207	10.642	8.511	0.426744	0.438195	0.397079	0.420673	-1.24923	0.000317119	0.000122975
Unigene0010844	KAH6777624.1 HSP20-like chaperones superfamily protein [Perilla frutescens var. frutescens] [Perilla frutescens]	HSP18.1	109.238	111.706	122.337	59.794	48.89	49.792	0.547374	0.437667	0.407007	0.464016	-1.10775	0.000319007	0.00012378
Unigene0025601	XP_042064077.1 DNA topoisomerase 3-beta isoform X1 [Salvia splendens]	At2g32000	6.772	6.46	6.056	13.45	12.273	14.187	1.98612	1.89985	2.34264	2.0762	1.05395	0.000319902	0.0001242
Unigene0029115	XP_042011226.1 uncharacterized protein LOC121759635 [Salvia splendens]	--	5.921	3.78	4.432	14.368	16.735	15.395	2.42662	4.42725	3.4736	3.44249	1.78345	0.00031994	0.000124287
Unigene0010850	KAH6830085.1 allene oxide synthase [Perilla frutescens var. hirtella] [Perilla frutescens]	AOS3	4.088	3.608	4.797	41.568	54.701	48.216	10.1683	15.161	10.0513	11.7935	3.55992	0.000320176	0.000124452
Unigene0025585	XP_041989298.1 alkane hydroxylase MAH1-like [Salvia splendens]	CYP96A15	4.033	6.18	4.727	13.749	13.678	15.175	3.40912	2.21327	3.21028	2.94422	1.55789	0.000321495	0.000125038
Unigene0031205	KAH6798749.1 40s ribosomal protein SA B [Perilla frutescens var. frutescens] [Perilla frutescens]	179B	129.587	132.77	123.396	268.149	288.846	315.834	2.06926	2.17554	2.55952	2.2681	1.18149	0.000322724	0.000125589
Unigene0048678	-	--	31.487	23.485	27.492	0.89	0.508	1.006	0.0282656	0.0216308	0.0365925	0.0288296	-5.1163	0.0003233	0.000125887
Unigene0013696	XP_042029978.1 G-type lectin S-receptor-like serine/threonine-protein kinase LECRK3 [Salvia splendens]	LECRK3	9.959	9.079	10.801	2.901	3.663	3.742	0.291294	0.403459	0.346449	0.347067	-1.52671	0.000323432	0.000126013
Unigene0001153	XP_042011637.1 geraniol dehydrogenase 1-like [Salvia splendens]	10HGO	43.659	40.739	37.181	17.921	15.818	18.202	0.410477	0.388277	0.489551	0.429435	-1.21949	0.000326401	0.000127243
Unigene0040575	XP_042020553.1 uncharacterized protein At1g28695-like [Salvia splendens]	At1g28695	9.724	7.961	10.264	1.056	1.291	0.581	0.108597	0.162166	0.0566056	0.109123	-3.19598	0.000327825	0.000127873
Unigene0000203	KAG8377469.1 hypothetical protein BUALT_Bualt08G0036200 [Buddleja alternifolia]	--	10.367	13.202	9.195	36.036	39.773	33.323	3.47603	3.01265	3.62403	3.3709	1.75314	0.000327847	0.000127957
Unigene0000500	KAH6798858.1 hypothetical protein C2S51_035342 [Perilla frutescens var. frutescens] [Perilla frutescens]	HSFA3	1.555	0.99	0.752	4.392	3.993	4.09	2.82444	4.03333	5.43883	4.09887	2.03523	0.000329732	0.000128767
Unigene0036968	XP_042025429.1 protein SRC2 homolog [Salvia splendens]	--	61.037	55.246	65.109	26.026	27.187	23.729	0.426397	0.492108	0.36445	0.427652	-1.22549	0.000330253	0.000129046
Unigene0001696	XP_024039294.1 uncharacterized protein LOC112097934 [Citrus clementina]	--	13.567	11.621	11.121	2.211	1.201	2.775	0.162969	0.103347	0.249528	0.171948	-2.53995	0.000331732	0.0001297
Unigene0025753	XP_041991511.1 14 kDa proline-rich protein DC2.15-like [Salvia splendens]	EARLI1	124.284	121.537	118.365	51.151	35.977	56.699	0.411565	0.296017	0.479018	0.395534	-1.33813	0.000334039	0.000130678
Unigene0005044	KAH6797272.1 RPA70-kDa subunit B [Perilla frutescens var. hirtella] [Perilla frutescens]	RPA1B	3.967	2.987	4.831	27.461	35.463	33.531	6.92236	11.8724	6.9408	8.57854	3.10073	0.000334104	0.00013078
Unigene0033525	KAH6774064.1 valine-tRNA ligase [Perilla frutescens var. frutescens] [Perilla frutescens]	SAMBA	38.608	35.189	34.779	18.345	13.942	16.006	0.475161	0.396203	0.46022	0.443861	-1.17182	0.000334337	0.000130947
Unigene0018311	KAH6757958.1 hypothetical protein C2S52_023149 [Perilla frutescens var. hirtella] [Perilla frutescens]	--	91.39	90.703	89.227	39.048	51.558	39.706	0.427268	0.568427	0.445	0.480231	-1.0582	0.000335031	0.000131295
Unigene0031220	XP_042050338.1 uncharacterized protein LOC121795789 [Salvia splendens]	--	9.271	10.12	10.294	4.866	3.57	3.796	0.524862	0.352767	0.368759	0.415463	-1.26721	0.000335699	0.000131633
Unigene0002180	XP_042033282.1 fluoride export protein 1 [Salvia splendens]	--	10.921	9.964	10.173	4.674	3.117	3.172	0.427983	0.312826	0.311806	0.350872	-1.51099	0.000336459	0.000132008
Unigene0039024	KAH6821813.1 hypothetical protein C2S53_008418 [Perilla frutescens var. hirtella] [Perilla frutescens]	GLR2.9	1.83	1.864	1.475	0.265	0.065	0.128	0.144809	0.0348712	0.0867797	0.0888199	-3.49297	0.000337149	0.000132355
Unigene0041501	KAH6807898.1 hypothetical protein C2S51_029006 [Perilla frutescens var. frutescens] [Perilla frutescens]	FRS5	15.736	13.021	14.826	5.023	5.557	4.971	0.319204	0.426772	0.335289	0.360422	-1.47224	0.000337504	0.000132572
Unigene0017024	KAH6784530.1 Eukaryotic aspartyl protease family protein [Perilla frutescens var. hirtella] [Perilla frutescens]	PCS1	23.482	19.995	17.535	45.637	48.652	51.864	1.94349	2.43321	2.95774	2.44481	1.28972	0.000338934	0.000133211
Unigene0037224	KAG8364904.1 hypothetical protein BUALT_Bualt18G0047000 [Buddleja alternifolia]	--	15.604	15.054	15.097	6.036	4.813	7.519	0.386824	0.319716	0.498046	0.401529	-1.31643	0.000339798	0.000133627
Unigene0009780	XP_042033487.1 DNA-directed primase/polymerase protein [Salvia splendens]	primpol	0.747	0.979	0.506	3.766	3.096	3.458	5.0415	3.16241	6.83399	5.01263	2.32557	0.000340183	0.000133857
Unigene0018862	KAH6818569.1 hypothetical protein C2S51_002172 [Perilla frutescens var. frutescens] [Perilla frutescens]	GLR2.8	9.609	12.229	10.933	2.182	2.103	2.438	0.227079	0.171968	0.222995	0.207347	-2.26988	0.000340221	0.000133949
Unigene0012259	-	--	2.297	2.131	2.223	5.69	6.59	5.558	2.47714	3.09244	2.50022	2.68994	1.42757	0.00034047	0.000134124
Unigene0025776	CAA3014826.1 tubulin beta-5 chain [Olea europaea subsp. europaea] [Olea europaea]	TUBB1	13.757	8.307	11.328	31.795	36.073	33.87	2.31119	4.34248	2.98994	3.21454	1.68461	0.000340514	0.000134219
Unigene0044038	KAH6787021.1 hypothetical protein C2S52_006573 [Perilla frutescens var. hirtella] [Perilla frutescens]	RLP22	10.572	10.189	13.123	0.762	0.822	0.868	0.0720772	0.0806752	0.0661434	0.0729653	-3.77665	0.000341007	0.000134492
Unigene0045855	KAH6821043.1 Peroxidase superfamily protein [Perilla frutescens var. hirtella] [Perilla frutescens]	PER12	0.351	0.638	0.226	13.109	17.517	16.607	37.3476	27.4561	73.4823	46.0953	5.52655	0.000341239	0.000134661
Unigene0013467	KAH6756956.1 hypothetical protein C2S53_009190 [Perilla frutescens var. hirtella] [Perilla frutescens]	CYP88D6	0.416	0.757	0.671	2.892	2.946	3.501	6.95192	3.89168	5.21759	5.35373	2.42054	0.000342341	0.000135174
Unigene0046473	XP_042062830.1 protein NRT1/ PTR FAMILY 5.10-like [Salvia splendens]	NPF5.10	35.131	34.615	32.788	70.784	82.74	73.75	2.01486	2.39029	2.2493	2.21815	1.14936	0.000343805	0.00013583
Unigene0041513	KAH6794846.1 hypothetical protein C2S52_005323, partial [Perilla frutescens var. hirtella] [Perilla frutescens]	--	2.352	2.394	2.921	0.138	0.338	0.401	0.0586735	0.141186	0.137282	0.112381	-3.15354	0.00034415	0.000136045
Unigene0034191	-	--	23.362	20.17	19.283	6.538	5.188	4.582	0.279856	0.257214	0.237619	0.258229	-1.95327	0.000344572	0.00013629
Unigene0009245	KAE9592743.1 putative ribosomal protein L5 [Lupinus albus]	RPL11A	42.805	48.96	46.766	89.167	103.138	96.522	2.0831	2.10658	2.06394	2.08454	1.05973	0.000345	0.000136538
Unigene0005739	XP_042053860.1 probable glycerol-3-phosphate dehydrogenase [NAD(+)] 1, cytosolic isoform X1 [Salvia splendens]	Os01g0939600	4.186	3.509	5.063	12.602	14.533	15.019	3.01051	4.14164	2.96642	3.37286	1.75397	0.000345248	0.000136715
Unigene0029689	-	--	27.884	25.726	28.467	11.426	13.494	14.614	0.409769	0.524528	0.513366	0.482554	-1.05124	0.000346083	0.000137124
Unigene0002497	KAG6403113.1 hypothetical protein SASPL_135330 [Salvia splendens]	TOM9-2	38.82	29.154	35.757	86.63	76.216	81.674	2.23158	2.61426	2.28414	2.37666	1.24893	0.000346808	0.00013749
Unigene0043360	KAG6417015.1 hypothetical protein SASPL_124456 [Salvia splendens]	NTH1	8.96	11.559	10.02	20.224	20.337	21.973	2.25714	1.75941	2.19291	2.06982	1.04951	0.000347899	0.000138002
Unigene0041719	KAH6812068.1 hypothetical protein C2S51_025830 [Perilla frutescens var. frutescens] [Perilla frutescens]	BAG6	12.124	12.383	13.274	33.548	28.172	32.258	2.76707	2.27505	2.43016	2.49076	1.31659	0.000349253	0.000138619
Unigene0017550	KAG6570722.1 Histone H2B.6, partial [Cucurbita argyrosperma subsp. sororia] [Cucurbita argyrosperma]	At1g07790	20.305	18.545	27.263	79.941	68.678	81.516	3.93701	3.70332	2.98999	3.54344	1.82515	0.000349995	0.000138993
Unigene0015386	KAH6790707.1 S-adenosyl-L-methionine-dependent methyltransferases superfamily protein [Perilla frutescens var. frutescens] [Perilla frutescens]	At4g10440	3.395	4.448	5.854	15.987	18.43	15.976	4.70898	4.14344	2.72907	3.8605	1.94879	0.000350547	0.000139292
Unigene0034015	KAG6412605.1 hypothetical protein SASPL_125288 [Salvia splendens]	LRK10	27.047	24.177	30.703	5.552	6.26	5.003	0.205272	0.258924	0.162948	0.209048	-2.25809	0.000351291	0.000139668
Unigene0046905	KAH6758101.1 hypothetical protein C2S52_023013 [Perilla frutescens var. hirtella] [Perilla frutescens]	--	2.602	2.13	3.057	6.137	5.726	6.158	2.35857	2.68826	2.01439	2.35374	1.23496	0.00035175	0.000139931
Unigene0001392	XP_042012515.1 wall-associated receptor kinase-like 8 isoform X2 [Salvia splendens]	--	6.955	7.934	8.791	1.525	1.531	1.977	0.219267	0.192967	0.224889	0.212374	-2.23532	0.000352156	0.000140172
Unigene0041663	XP_042020481.1 putative late blight resistance protein homolog R1A-10 [Salvia splendens]	R1A-3	0.79	0.718	1.146	10.752	9.369	8.169	13.6101	13.0487	7.12827	11.2624	3.49344	0.000352586	0.000140424
Unigene0038960	KAH6756371.1 Glutathione S-transferase family protein [Perilla frutescens var. hirtella] [Perilla frutescens]	GSTU17	45.14	54.748	50.877	18.306	18.398	19.216	0.405538	0.336049	0.377695	0.373094	-1.42239	0.000353516	0.000140875
Unigene0024326	KAG6383042.1 hypothetical protein SASPL_157218 [Salvia splendens]	--	50.715	46.247	43.416	19.587	21.73	17.784	0.386217	0.469868	0.409619	0.421901	-1.24502	0.000357475	0.000142534
Unigene0002482	KAH6762835.1 hypothetical protein C2S52_020268 [Perilla frutescens var. hirtella] [Perilla frutescens]	NRP-B	1.795	1.069	1.421	4.042	4.421	4.549	2.25181	4.13564	3.20127	3.19624	1.67638	0.000358176	0.000142895
Unigene0025386	XP_011091849.1 aspartyl protease AED3 [Sesamum indicum]	AED3	33.7	33.587	32.101	62.118	67.827	72.555	1.84326	2.01944	2.26021	2.04097	1.02926	0.000358289	0.000143022
Unigene0034072	XP_011084503.1 rust resistance kinase Lr10-like [Sesamum indicum]	LRK10	3.438	3.252	3.77	1.394	1.461	1.688	0.405468	0.449262	0.447745	0.434159	-1.20371	0.000358571	0.000143216
Unigene0019393	KAH6823057.1 hypothetical protein C2S53_002051 [Perilla frutescens var. hirtella] [Perilla frutescens]	LIN	22.091	17.538	18.333	3.225	3.618	3.628	0.145987	0.206295	0.197895	0.183392	-2.447	0.000358763	0.000143375
Unigene0048941	KAG8375001.1 hypothetical protein BUALT_Bualt10G0054100 [Buddleja alternifolia]	--	2.131	4.884	3.299	13.702	13.13	12.552	6.42985	2.68837	3.80479	4.30767	2.10691	0.000360065	0.000143977
Unigene0046676	XP_042035629.1 WAT1-related protein At1g43650-like [Salvia splendens]	At1g43650	0.366	0.133	0.473	7.218	6.359	5.397	19.7213	47.812	11.4101	26.3145	4.71779	0.000361009	0.000144436
Unigene0004648	KAH6809277.1 formin homology 1 [Perilla frutescens var. frutescens] [Perilla frutescens]	FH1	0.78	0.902	0.799	16.272	17.309	21.387	20.8615	19.1896	26.7672	22.2728	4.47721	0.000361397	0.000144674
Unigene0040593	KAG8384336.1 hypothetical protein BUALT_Bualt04G0107600 [Buddleja alternifolia]	EB1C	2.084	1.592	3.025	20.374	20.702	25.76	9.77639	13.0038	8.5157	10.432	3.38294	0.000364612	0.000146044
Unigene0028782	KAG6418338.1 hypothetical protein SASPL_120541 [Salvia splendens]	--	4.692	4.878	4.756	1.942	1.187	0.94	0.413896	0.243337	0.197645	0.28496	-1.81117	0.000366594	0.000146922
Unigene0025531	-	--	11.281	9.464	10.915	4.375	3.863	3.727	0.38782	0.408178	0.341457	0.379152	-1.39915	0.000368374	0.000147719
Unigene0004748	-	--	1.558	1.248	1.508	3.973	3.753	4.481	2.55006	3.00721	2.97149	2.84292	1.50737	0.00036853	0.000147866
Unigene0004540	KAH6757955.1 hypothetical protein C2S52_023193 [Perilla frutescens var. hirtella] [Perilla frutescens]	--	29.995	32.742	37.276	8.609	6.724	9.264	0.287015	0.205363	0.248525	0.246967	-2.01761	0.000368641	0.000147994
Unigene0035879	-	--	5.228	4.565	6.07	0	0.37	0.367	0	0.0810515	0.0604613	0.0471709	-4.40596	0.000369098	0.000148262
Unigene0025552	KAH6773205.1 Class I glutamine amidotransferase-like superfamily protein [Perilla frutescens var. frutescens] [Perilla frutescens]	GGP5	4.327	4.989	4.305	9.056	8.676	9.873	2.09291	1.73903	2.29338	2.04177	1.02982	0.000369457	0.00014849
Unigene0002463	XP_012847953.1 PREDICTED: cysteine proteinase inhibitor B-like [Erythranthe guttata]	Os01g0915200	3.905	3.375	3.306	0	0.692	0.514	0	0.205037	0.155475	0.120171	-3.05684	0.000370146	0.000148851
Unigene0018298	-	--	4.132	3.28	4.361	0	0.299	0	0	0.0911585	0	0.0303862	-5.04044	0.000370868	0.000149226
Unigene0006445	KAH6756979.1 hypothetical protein C2S53_009213 [Perilla frutescens var. hirtella] [Perilla frutescens]	CBP60A	27.217	23.747	21.968	6.852	5.854	7.145	0.251754	0.246515	0.325246	0.274505	-1.86509	0.000371066	0.00014939
Unigene0032371	-	--	10.378	8.108	10.583	0.884	0.757	0.91	0.0851802	0.0933646	0.085987	0.0881772	-3.50345	0.000371287	0.000149564
Unigene0046745	XP_042033918.1 pentatricopeptide repeat-containing protein At3g24000, mitochondrial-like [Salvia splendens]	PCMP-H87	2.458	1.925	1.758	7.661	7.039	8.655	3.11676	3.65662	4.92321	3.89886	1.96305	0.000371448	0.000149713
Unigene0040642	XP_042050934.1 leucine-rich repeat extensin-like protein 2 [Salvia splendens]	LRX2	4.379	4.602	3.557	13.012	12.462	15.012	2.97145	2.70795	4.22041	3.29994	1.72244	0.00037148	0.000149811
Unigene0010403	KAH6771458.1 C2H2 and C2HC zinc fingers superfamily protein [Perilla frutescens var. hirtella] [Perilla frutescens]	GIS3	0.359	0.783	0.347	2.181	2.095	2.263	6.07521	2.67561	6.52161	5.09081	2.3479	0.0003719	0.000150065
Unigene0027999	KAH6768880.1 EPS15 homology domain 1 [Perilla frutescens var. frutescens] [Perilla frutescens]	EHD1	1.978	1.813	2.22	11.686	14.035	15.228	5.90799	7.74131	6.85946	6.83625	2.77321	0.000371932	0.000150162
Unigene0011069	XP_042059280.1 uncharacterized protein LOC121803719 [Salvia splendens]	--	10.429	9.529	10.147	4.837	3.237	4.191	0.463803	0.3397	0.413028	0.40551	-1.30219	0.000373692	0.000150958
Unigene0035061	KAH6837097.1 3beta-hydroxysteroid-dehydrogenase/decarboxylase isoform 2 [Perilla frutescens var. hirtella] [Perilla frutescens]	3BETAHSD/D2	3.82	3.79	4.368	9.053	8.301	7.854	2.3699	2.19024	1.79808	2.1194	1.08366	0.000373957	0.000151151
Unigene0043854	XP_042020455.1 berberine bridge enzyme-like 18 isoform X1 [Salvia splendens]	At4g20820	9.492	7.528	7.457	0.705	0.776	0.768	0.0742731	0.103082	0.10299	0.0934485	-3.41969	0.000374043	0.00015127
Unigene0007807	XP_042066984.1 uncharacterized protein LOC121810273 [Salvia splendens]	--	18.937	15.504	15.491	3.591	2.195	3.35	0.189629	0.141576	0.216255	0.182487	-2.45414	0.000374341	0.000151476
Unigene0020825	KAH6771091.1 heparan-alpha-glucosaminide N-acetyltransferase-like protein [Perilla frutescens var. hirtella] [Perilla frutescens]	Hgsnat	8.277	7.104	9.377	17.52	16.46	18.158	2.11671	2.317	1.93644	2.12338	1.08637	0.000374575	0.000151656
Unigene0029692	-	--	29.606	25.933	28.291	10.799	11.649	7.69	0.364757	0.449196	0.271818	0.361924	-1.46624	0.000375463	0.000152101
Unigene0032019	XP_012840588.1 PREDICTED: 40S ribosomal protein S19-3 [Erythranthe guttata]	RPS19C	45.881	48.156	40.029	94.225	84.575	95.5	2.05368	1.75627	2.38577	2.06524	1.04631	0.000375537	0.000152217
Unigene0006471	XP_011072460.1 tubulin beta-8 chain-like [Sesamum indicum]	TUBB8	73.647	71.549	71.618	145.799	151.641	170.718	1.9797	2.1194	2.38373	2.16094	1.11166	0.000376208	0.000152575
Unigene0021787	XP_042018278.1 scopoletin glucosyltransferase-like [Salvia splendens]	TOGT1	3.037	2.242	2.074	7.218	7.971	6.859	2.37669	3.55531	3.30714	3.07971	1.62279	0.000377811	0.000153311
Unigene0021024	XP_020549561.1 MLP-like protein 28 [Sesamum indicum]	MLP28	13.948	11.512	12.015	3.104	1.446	2.863	0.222541	0.125608	0.238285	0.195478	-2.35492	0.000378164	0.00015354
Unigene0007354	KAH6814231.1 28S ribosomal S34 protein [Perilla frutescens var. frutescens] [Perilla frutescens]	--	11.001	11.151	14.446	26.769	28.051	29.925	2.43332	2.51556	2.07151	2.34013	1.22659	0.000379287	0.000154083
Unigene0043777	KAH6781427.1 hypothetical protein C2S51_006720 [Perilla frutescens var. frutescens] [Perilla frutescens]	R1B-8	1.106	2.098	1.352	4.807	5.073	4.9	4.34629	2.41802	3.62426	3.46286	1.79196	0.000380622	0.000154712
Unigene0021008	XP_042023527.1 inactive leucine-rich repeat receptor-like serine/threonine-protein kinase At1g60630 [Salvia splendens]	At1g60630	3.724	4.943	4.505	12.542	11.466	13.713	3.36788	2.31964	3.04395	2.91049	1.54126	0.000380965	0.000154938
Unigene0007706	XP_042053996.1 U-box domain-containing protein 43-like [Salvia splendens]	PUB44	34.123	29.125	32.083	15.078	12.986	14.724	0.441872	0.445871	0.458935	0.448893	-1.15556	0.000384558	0.000156487
Unigene0011828	XP_042029454.1 uncharacterized protein LOC121776344 [Salvia splendens]	--	30.313	33.298	25.802	3.084	4.077	5.752	0.101739	0.12244	0.222928	0.149036	-2.74627	0.000385269	0.000156864
Unigene0018516	XP_042006648.1 putative late blight resistance protein homolog R1B-16 isoform X1 [Salvia splendens]	RPP13L3	0.064	0.348	0.37	3.88	3.388	2.952	60.625	9.73563	7.97838	26.113	4.7067	0.000386015	0.000157255
Unigene0010384	QCQ28855.1 putative 1-deoxy-D-xylulose 5-phosphate synthase precursor [Salvia officinalis]	TKT2	15.637	13.729	15.075	7.681	7.705	6.556	0.491207	0.561221	0.434892	0.495773	-1.01225	0.000387034	0.000157759
Unigene0019820	KAH6833085.1 hypothetical protein C2S53_005723 [Perilla frutescens var. hirtella] [Perilla frutescens]	RLP24	80.717	67.935	75.074	32.001	31.472	34.451	0.396459	0.463266	0.458894	0.43954	-1.18593	0.000387467	0.000158024
Unigene0047547	KAH6760919.1 DCD and Cell domain protein [Perilla frutescens var. frutescens] [Perilla frutescens]	NRP-B	206.096	211.72	188.52	73.825	99.634	76.137	0.358207	0.470593	0.403867	0.410889	-1.28318	0.000387746	0.000158226
Unigene0021220	-	--	1.921	1.678	1.859	0	0	0.404	0	0	0.217321	0.0724404	-3.78706	0.000387973	0.000158407
Unigene0003899	KAH6804559.1 PAR1 protein [Perilla frutescens var. frutescens] [Perilla frutescens]	--	22.743	25.822	25.317	12.163	9.778	9.362	0.534802	0.378669	0.369791	0.427754	-1.22515	0.000390726	0.00015962
Unigene0042914	KAH6795841.1 hypothetical protein C2S51_036827 [Perilla frutescens var. frutescens] [Perilla frutescens]	AAP7	42.4	46.089	43.342	24.744	20.262	19.036	0.583585	0.439628	0.439204	0.487472	-1.03661	0.000390748	0.000159718
Unigene0034391	XP_042020188.1 glucan endo-1,3-beta-glucosidase 11-like [Salvia splendens]	At1g32860	22.53	20.802	16.882	46.958	49.581	54.44	2.08424	2.38347	3.22474	2.56415	1.35848	0.000391244	0.00016001
Unigene0019406	XP_041999722.1 plastid division protein PDV2-like [Salvia splendens]	AHB1	69.554	76.144	81.579	30.573	35.444	35.308	0.439558	0.465486	0.432807	0.445951	-1.16504	0.000392563	0.000160639
Unigene0047268	-	--	11.389	9.979	12.206	3.906	3.093	2.901	0.342963	0.309951	0.23767	0.296861	-1.75214	0.000393014	0.000160913
Unigene0015521	KAG6414667.1 hypothetical protein SASPL_122040 [Salvia splendens]	CDC45	0.932	1.017	1.142	5.883	6.071	7.449	6.31223	5.96952	6.52277	6.26817	2.64804	0.000397761	0.000162947
Unigene0037441	KAH6776461.1 hypothetical protein C2S52_014022 [Perilla frutescens var. hirtella] [Perilla frutescens]	--	0.963	1.446	0.815	3.243	3.581	3.42	3.3676	2.47649	4.19632	3.3468	1.74278	0.000397778	0.000163044
Unigene0042050	KAH6829854.1 Rossmann-fold superfamily protein [Perilla frutescens var. hirtella] [Perilla frutescens]	MNR1	55.648	63.137	74	5.241	1.747	6.056	0.0941813	0.02767	0.0818378	0.0678964	-3.88052	0.000400041	0.000164063
Unigene0028065	KAH6832893.1 Protein kinase superfamily protein [Perilla frutescens var. hirtella] [Perilla frutescens]	At1g11050	1.162	0.906	1.124	0.144	0	0	0.123924	0	0	0.0413081	-4.59743	0.000400152	0.0001642
Unigene0036165	XP_042059992.1 8-hydroxyquercetin 8-O-methyltransferase-like isoform X1 [Salvia splendens]	OMT2	1.704	2.392	3.298	9.944	10.476	8.836	5.83568	4.3796	2.6792	4.29816	2.10372	0.000401219	0.000164729
Unigene0034466	KAH6824763.1 hypothetical protein C2S53_010838 [Perilla frutescens var. hirtella] [Perilla frutescens]	--	12.054	10.42	10.254	4.429	4.727	4.255	0.36743	0.453647	0.41496	0.412012	-1.27924	0.000401965	0.000165127
Unigene0047453	KAH6832567.1 Auxin efflux carrier family protein [Perilla frutescens var. hirtella] [Perilla frutescens]	PIN1C	1.633	2.615	1.58	10.315	9.834	12.257	6.3166	3.76061	7.75759	5.94493	2.57166	0.000403596	0.000165889
Unigene0034805	GFP94952.1 putative late blight resistance protein homolog r1b-8 [Phtheirospermum japonicum]	--	10.463	8.228	10.777	1.075	1.076	0.592	0.102743	0.130773	0.0549318	0.0961493	-3.37858	0.000404549	0.000166373
Unigene0036387	PWZ24088.1 ADP-ribosylation factor [Zea mays]	ARF1	1.368	0.249	1.103	10.703	13.812	11.277	7.82383	55.4699	10.2239	24.5059	4.61506	0.000404832	0.000166581
Unigene0033215	XP_042027986.1 kinesin-like protein KIN-14N [Salvia splendens]	KIN14N	2.871	3.638	3.87	25.309	28.11	33.227	8.8154	7.72677	8.58579	8.37599	3.06626	0.000405813	0.000167078
Unigene0048759	GFP90761.1 copper methylamine oxidase [Phtheirospermum japonicum]	maoI	4.669	5.713	6.454	11.281	11.394	11.174	2.41615	1.9944	1.73133	2.04729	1.03372	0.000406324	0.000167381
Unigene0003146	KAH6824101.1 hypothetical protein C2S53_004067 [Perilla frutescens var. hirtella] [Perilla frutescens]	PUB28	13.349	11.345	12.454	5.883	5.369	4.915	0.440707	0.473248	0.394652	0.436203	-1.19693	0.000406884	0.000167704
Unigene0013206	KAH6809377.1 DNA polymerase epsilon subunit B2 [Perilla frutescens var. frutescens] [Perilla frutescens]	DPB2	1.147	1.002	0.888	3.256	3.331	3.942	2.83871	3.32435	4.43919	3.53408	1.82134	0.000407012	0.00016785
Unigene0045547	-	--	14.331	13.979	17.406	3.577	2.915	3.208	0.249599	0.208527	0.184304	0.214143	-2.22335	0.000407551	0.000168165
Unigene0017290	KAG6404919.1 hypothetical protein SASPL_132496 [Salvia splendens]	EIX2	25.996	28.219	31.301	11.044	11.968	10.483	0.424835	0.424111	0.334909	0.394618	-1.34147	0.000409158	0.000168921
Unigene0007785	AAR09602.1 flavonoid 4'-O-methyltransferase [Mentha x piperita]	ASMT	9.528	9.455	11.254	25.914	28.79	24.081	2.71977	3.04495	2.13977	2.63483	1.39771	0.000409179	0.000169023
Unigene0003646	KAB1203527.1 12-oxophytodienoate reductase 1 [Morella rubra]	OPR1	39.886	44.487	38.218	20.142	18.366	17.271	0.504989	0.41284	0.451907	0.456579	-1.13106	0.000409592	0.000169287
Unigene0038360	KAH6823805.1 RNI-like superfamily protein [Perilla frutescens var. hirtella] [Perilla frutescens]	FBL17	1.941	2.668	2.295	12.806	16.725	15.351	6.59763	6.26874	6.68889	6.51842	2.70452	0.000409886	0.000169502
Unigene0038855	KAH6815974.1 hypothetical protein C2S51_020794 [Perilla frutescens var. frutescens] [Perilla frutescens]	CYP736A117	8.235	8.344	8.804	16.566	18.803	16.321	2.01166	2.25348	1.85382	2.03965	1.02832	0.000410447	0.000169827
Unigene0011807	KAH6797883.1 hypothetical protein C2S52_022437 [Perilla frutescens var. hirtella] [Perilla frutescens]	--	31.599	31.81	38.727	5.492	6.714	2.216	0.173803	0.211066	0.0572211	0.147363	-2.76255	0.000412196	0.000170645
Unigene0031984	KAH6796982.1 sucrose synthase 6 [Perilla frutescens var. hirtella] [Perilla frutescens]	SUS7	7.491	8.007	8.104	2.984	4.09	3.886	0.398345	0.510803	0.479516	0.462888	-1.11126	0.000413797	0.000171402
Unigene0000064	XP_041991839.1 uncharacterized protein OsI_027940-like [Salvia splendens]	OsI_027940	12.753	7.185	10.15	34.141	39.336	33.972	2.6771	5.47474	3.347	3.83294	1.93845	0.000414848	0.000171932
Unigene0005131	-	--	6.582	6.239	5.698	1.957	0.736	0.911	0.297326	0.117968	0.159881	0.191725	-2.38289	0.000415402	0.000172256
Unigene0043101	-	--	5.337	6.013	6.163	1.795	1.829	2.535	0.336331	0.304174	0.411326	0.35061	-1.51206	0.000416349	0.000172744
Unigene0012832	-	--	6.198	4.706	5.997	0	0	0.567	0	0	0.0945473	0.0315158	-4.98778	0.000417144	0.000173168
Unigene0042956	KAH6777411.1 hypothetical protein C2S51_008723 [Perilla frutescens var. frutescens] [Perilla frutescens]	ERF071	4.574	3.162	2.36	12.718	14.415	12.349	2.7805	4.55882	5.23263	4.19065	2.06717	0.000417788	0.000173531
Unigene0042173	XP_042020372.1 probable glutathione S-transferase [Salvia splendens]	GSTU10	88.816	89.417	99.002	47.967	43.047	36.755	0.540072	0.481419	0.371255	0.464248	-1.10703	0.000422063	0.000175403
Unigene0012441	KAH6830117.1 hypothetical protein C2S53_010655 [Perilla frutescens var. hirtella] [Perilla frutescens]	--	1.192	1.549	1.043	6.263	7.837	6.447	5.25419	5.05939	6.18121	5.49827	2.45898	0.000422116	0.000175521
Unigene0034128	KAH6804185.1 hypothetical protein C2S51_032432 [Perilla frutescens var. frutescens] [Perilla frutescens]	LRK10	61.844	61.15	73.254	22.292	22.982	23.631	0.360455	0.37583	0.32259	0.352958	-1.50243	0.000422196	0.00017565
Unigene0003400	AGF30366.1 CYP450 monooxygenase CYP82D62 [Mentha x piperita]	CYP82A3	2.998	2.318	1.692	7.274	8.495	8.148	2.42628	3.6648	4.8156	3.63556	1.86218	0.000422297	0.000175789
Unigene0019206	KAH6772019.1 hypothetical protein C2S51_010423 [Perilla frutescens var. frutescens] [Perilla frutescens]	--	7.531	7.922	7.684	1.309	2.619	0.72	0.173815	0.330598	0.0937012	0.199371	-2.32647	0.000422541	0.000175987
Unigene0018639	XP_019161862.1 PREDICTED: uncharacterized protein LOC109158407 [Ipomoea nil]	--	2.762	2.899	2.672	1.154	0.621	0.67	0.417813	0.214212	0.250749	0.294258	-1.76485	0.000423321	0.000176408
Unigene0027885	KAH6819134.1 microtubule-associated protein 65-5 [Perilla frutescens var. frutescens] [Perilla frutescens]	MAP65-5	0.947	1.329	1.505	6.405	7.184	8.252	6.76346	5.40557	5.48306	5.88403	2.5568	0.000424834	0.000177135
Unigene0035837	KAH6782348.1 AP2/B3-like transcriptional factor family protein [Perilla frutescens var. frutescens] [Perilla frutescens]	At5g42700	0.643	0.561	0.746	8.712	6.555	8.383	13.549	11.6845	11.2373	12.1569	3.60371	0.000424948	0.00017728
Unigene0035111	XP_042022202.1 mediator of RNA polymerase II transcription subunit 31-like [Salvia splendens]	MED31	11.094	13.325	12.889	4.802	5.233	4.866	0.432847	0.39272	0.377531	0.401033	-1.31821	0.000426852	0.000178171
Unigene0046880	-	--	8.931	9.748	7.976	1.791	1.825	2.891	0.200537	0.187218	0.362462	0.250073	-1.99958	0.000429382	0.000179325
Unigene0023730	KAH6761653.1 hypothetical protein C2S52_019086 [Perilla frutescens var. hirtella] [Perilla frutescens]	At3g03040	9.488	8.684	10.028	1.839	1.939	3.455	0.193824	0.223284	0.344535	0.253881	-1.97778	0.000430565	0.000179917
Unigene0048225	KAH6769313.1 SEC14 cytosolic factor family protein / phosphoglyceride transfer family protein [Perilla frutescens var. frutescens] [Perilla frutescens]	PATL6	13.975	12.309	12.216	31.575	28.671	26.767	2.25939	2.32927	2.19114	2.25994	1.17628	0.000431044	0.000180215
Unigene0021073	KAH6756583.1 Terpenoid cyclases family protein [Perilla frutescens var. hirtella] [Perilla frutescens]	OSCPNY1	22.422	21.46	21.956	9.036	10.415	12.534	0.402997	0.485322	0.570869	0.486396	-1.0398	0.00043212	0.000180764
Unigene0046344	XP_042053419.1 leucine-rich repeat protein 1-like [Salvia splendens]	LRR1	19.46	17.348	22.438	42.982	47.724	49.985	2.20874	2.75098	2.22769	2.3958	1.26051	0.000432274	0.000180927
Unigene0039190	KAH6781641.1 hypothetical protein C2S51_006934 [Perilla frutescens var. frutescens] [Perilla frutescens]	RFL1	9.011	8.614	8.078	3.716	2.704	2.142	0.412385	0.313908	0.265165	0.330486	-1.59734	0.000432304	0.000181038
Unigene0012275	KAH6831250.1 putrescine-binding periplasmic protein-like protein [Perilla frutescens var. hirtella] [Perilla frutescens]	potD-B	14.879	19.019	15.739	38.321	44.72	40.063	2.57551	2.35133	2.54546	2.49077	1.31659	0.000432444	0.000181195
Unigene0041031	KAH6782185.1 hypothetical protein C2S51_007478 [Perilla frutescens var. frutescens] [Perilla frutescens]	--	5.447	3.886	4.279	10.17	10.199	9.588	1.86708	2.62455	2.24071	2.24411	1.16615	0.000432498	0.000181316
Unigene0028046	KAH6767779.1 hypothetical protein C2S52_018762 [Perilla frutescens var. hirtella] [Perilla frutescens]	At3g47110	21.733	18.37	24.263	2.615	2.487	3.517	0.120324	0.135384	0.144953	0.133554	-2.90451	0.000432888	0.000181578
Unigene0035369	XP_042024851.1 transcription factor bHLH84-like [Salvia splendens]	BHLH84	2.719	2.894	3.486	0.532	0.433	0.572	0.19566	0.14962	0.164085	0.169788	-2.55819	0.00043324	0.000181824
Unigene0005762	KAH6787108.1 Mitochondrial substrate carrier family protein [Perilla frutescens var. hirtella] [Perilla frutescens]	TAAC	9.801	10.274	12.675	23.695	22.062	24.703	2.41761	2.14736	1.94895	2.17131	1.11857	0.000434446	0.00018243
Unigene0024645	KAH6830309.1 AGAMOUS-like 8 [Perilla frutescens var. hirtella] [Perilla frutescens]	FULL	0.145	0.474	0.14	5.911	7.072	8.069	40.7655	14.9198	57.6357	37.7737	5.23931	0.000435178	0.000182836
Unigene0009218	KAH6763649.1 hypothetical protein C2S51_014898 [Perilla frutescens var. frutescens] [Perilla frutescens]	R1A-10	3.549	4.243	3.597	1.322	1.436	1.244	0.372499	0.33844	0.345844	0.352261	-1.50528	0.00043576	0.00018318
Unigene0004128	XP_042021913.1 aspartic proteinase NANA, chloroplast-like [Salvia splendens]	APF2	3.744	5.21	3.079	10.655	11.236	11.027	2.84589	2.15662	3.58136	2.86129	1.51667	0.000435856	0.00018332
Unigene0026355	XP_042066812.1 ammonium transporter 2-like [Salvia splendens]	AMT2	46.688	47.435	41.391	21.103	20.049	16.055	0.452001	0.422663	0.387886	0.42085	-1.24862	0.000436763	0.000183801
Unigene0008939	QVT92361.1 ABC transporter [Salvia miltiorrhiza]	ABCG3	5.325	5.51	4.83	17.352	14.673	14.412	3.25859	2.66298	2.98385	2.96847	1.56972	0.000436785	0.00018391
Unigene0041408	KAH6828471.1 cytochrome P450 [Perilla frutescens var. hirtella] [Perilla frutescens]	CYP711A1	3.608	4.754	5.066	9.329	9.395	9.858	2.58564	1.97623	1.94591	2.16926	1.1172	0.000437169	0.000184171
[truncated: 2,536 more rows]

## Sheet: S4
Supplementary table S4. The DEGs of NZ2 vs WT.
[truncated: 1,694 more rows]

## Sheet: S5
Supplementary table S5. The DEGs of NZ2 vs NZ1.
[truncated: 4,035 more rows]

[truncated: 3 more sheets: S6, S7, S8]
